# Supplementary material for: Evolutionary trajectories determine feasibility of collateral sensitivity-based antibiotic treatment strategies in critical bacterial pathogens
Source: Commun Biol. 2025 Dec 6;9:38. doi: 10.1038/s42003-025-09303-1 (PMC12783184; doi:10.1038/s42003-025-09303-1)
Supplement: Supplementary file 3 — Supplementary Data 1 [file 42003_2025_9303_MOESM3_ESM.xlsx]

## Sheet: Sheet1
Strain Number	Relevant Genotype	Zone of Inhibition (mm)																							CIP MIC (mg L-1)	Doubling time (min)
		Ampicillin	Ceftaroline	Meropenem	Aztreonam	Polymyxin B	Gentamicin	Streptomycin	Amikacin	Spectinomycin	Tetracycline	Tigecycline	Linezolid	Chloramphenicol	Erythromycin	Clindamycin	Tiamulin	Nalidixic Acid	Ciprofloxacin	Sulfamethoxazole	Trimethoprim	Metronidazole	Rifampicin	Nitrofurantoin
GB15	Wild-type E. coli MG1655	23,23,24	35,34,36	33,34,32	36,37,37	23,22,23	24,23,25	28,27, 26	24,24,25	17,17,19	26,25,26	26,25,26	0,0,0	26,25,24	11,12,11	0,0,0	10,10,10	25,27,25	34,33,34	25,25,26	29,29,31	0,0,0	18,19,17	23,24,26	0.016,0.016,0.032	19,19.5,19.5,20.4
GB149	E. coli rpsL(K43R)	25,25,25	33,34,35	31,33,34	37,37,37	21,22,21	22,24,26	0, 0, 0	23,23,23	17,16,18	24,24,23	24,24,26	0,0,0	24,23,25	11,11,10	0,0,0	10,10,10	25,25,25	33,33,32	23,23,22	28,29,28	0,0,0	16,18,20	23,26,25	n.d	n.d
GB150	E. coli rpsL(K43T)	25,24,24	35,36,35	33,35,36	37,37,38	21,22,22	22,24,26	0, 0, 0	23,22,22	19,17,19	26,27,26	25,24,26	0,0,0	25,24,26	11,11,11	0,0,0	10,8,9	25,25,24	33,33,35	26,25,25	30,30,31	0,0,0	16,20,19	25,27,28	n.d	n.d
GB38	E. coli rpoB(D516V)	24,23,21	34,34,34	33,32,34	32,33,34	20,21,20	24,24,25	27,25,28	23,23,24	16,15,18	24,24,24	23,23,25	0,0,0	23,23,25	11,11,11	0,0,0	11,12,11	23,23,23	33,30,33	23,23,23	27,28,28	0,0,0	0,0,0	22,23,25	n.d	n.d
GB41	E. coli rpoB(H526Y)	25,25,26	34,34,35	35,35,35	37,37,38	23,22,23	23,25,25	27,27,28	24,23,24	18,18,20	25,25,25	27,27,22	0,0,0	24,25,26	9,9,8	0,0,0	10,9,10	25,26,25	36,36,35	19,18,19	32,31,32	0,0,0	0,0,0	23,25,26	n.d	n.d
GB52	E. coli rpoB(S531L)	24,24,25	37,37,35	35,35,36	37,37,38	21,22,22	24,26,25	26,27,29	26,25,24	17,17,17	24,25,25	25,25,26	0,0,0	24,23,25	8,8,9	0,0,0	13,12,13	24,24,23	34,34,33	27,28,27	29,29,30	0,0,0	0,0,0	23,24,25	n.d	n.d
GB442	E. coli ∆nfsA	22,22,23	34,33,33	32,33,34	34,33,35	22,22,23	25,25,25	27,27,26	25,25,24	17,17,18	25,24,24	24,24,25	0,0,0	24,24,24	10,10,11	0,0,0	10,11,11	24,24,24	33,33,35	24,24,23	28,28,29	0,0,0	18,18,19	20,21,21	n.d	n.d
GB444	E. coli ∆nfsB	22,22,21	32,33,34	33,33,34	34,34,35	21,20,21	24,24,24	27,27,28	24,24,25	17,17,16	23,24,24	25,25,24	0,0,0	23,24,24	9,9,10	0,0,0	9,9,8	24,23,24	32,34,35	24,23,24	29,29,29	0,0,0	18,17,17	23,24,25	n.d	n.d
GB65	E. coli gyrA(S83L)	21,22,22	33,34,35	35,33,35	33,33,34	22,21,22	24,24,27	27,26,28	23,23,24	18,18,19	25,25,27	26,24,26	0,0,0	26,23,25	10,10,11	0,0,0	10,11,10	0,0,0	28,27,27	23,23,24	27,27,27	0,0,0	18,18,20	25,28,26	n.d	n.d
GB157	E. coli gyrA(D87N)	24,23,23	32,33,32	34,33,34	36,37,36	20,21,20	23,25,27	27,25,27	24,23,24	17,17,19	24,25,26	23,24,25	0,0,0	25,24,25	11,11,11	0,0,0	10,10,10	0,0,0	27,27,27	25,24,23	28,28,27	0,0,0	18,17,19	24,26,26	n.d	n.d
GB57	E. coli parC(S80I)	22,22,20	33,34,34	34,34,34	33,33,32	20,21,20	24,24,27	26,25,28	23,23,24	18,18,18	25,25,26	25,24,26	0,0,0	26,24,25	10,9,11	0,0,0	9,10,9	24,25,25	33,32,33	24,24,23	27,27,27	0,0,0	18,17,20	23,27,26	n.d	n.d
GB36	E. coli ∆acrR	20,20,20	31,32,31	35,32,33	34,34,35	20,21,21	24,25,27	28,26,27	23,23,23	16,16,18	23,24,23	23,22,22	0,0,0	19,19,21	8,9,8	0,0,0	7,8,8	20,20,20	33,31,29	21,22,22	24,25,24	0,0,0	17,17,17	24,24,25	n.d	n.d
GB37	E. coli ∆marR	22,23,22	35,33,32	35,32,33	34,35,36	22,21,21	24,25,26	28,26,27	23,23,24	17,17,18	23,25,25	23,24,25	0,0,0	26,23,25	11,11,11	0,0,0	9,9,10	24,24,25	34,30,31	22,22,23	28,28,29	0,0,0	18,18,18	24,23,26	n.d	n.d
GB191	E. coli ∆soxR	23,24,24	34,35,35	35,32,34	36,37,36	21,22,21	24,23,27	28,26,28	24,24,25	16,17,19	26,26,27	24,25,26	0,0,0	24,24,26	11,11,10	0,0,0	11,11,10	24,25,25	34,32,33	25,25,24	29,29,30	0,0,0	17,18,20	25,26,26	n.d	n.d
GB445	E. coli ∆marR, ∆soxR	n.d.	n.d.	n.d.	n.d.	n.d.	24,25,25	n.d.	n.d.	n.d.	n.d.	n.d.	n.d.	n.d.	n.d.	n.d.	n.d.	n.d.	n.d.	n.d.	n.d.	n.d.	n.d.	n.d.	n.d	n.d
GB309	E. coli ∆acrR, ∆soxR	n.d.	n.d.	n.d.	n.d.	n.d.	24,25,25	n.d.	n.d.	n.d.	n.d.	n.d.	n.d.	n.d.	n.d.	n.d.	n.d.	n.d.	n.d.	n.d.	n.d.	n.d.	n.d.	n.d.	n.d	n.d
GB63	E. coli ∆acrR, ∆marR	n.d.	n.d.	n.d.	n.d.	n.d.	23,23,22	n.d.	n.d.	n.d.	n.d.	n.d.	n.d.	n.d.	n.d.	n.d.	n.d.	n.d.	n.d.	n.d.	n.d.	n.d.	n.d.	n.d.	n.d	n.d
GB310	E. coli parC(S80I), ∆soxR	n.d.	n.d.	n.d.	n.d.	n.d.	24,25,26	n.d.	n.d.	n.d.	n.d.	n.d.	n.d.	n.d.	n.d.	n.d.	n.d.	n.d.	n.d.	n.d.	n.d.	n.d.	n.d.	n.d.	n.d	n.d
GB59	E. coli parC(S80I), ∆marR	n.d.	n.d.	n.d.	n.d.	n.d.	23,23,24	n.d.	n.d.	n.d.	n.d.	n.d.	n.d.	n.d.	n.d.	n.d.	n.d.	n.d.	n.d.	n.d.	n.d.	n.d.	n.d.	n.d.	n.d	n.d
GB60	E. coli parC(S80I), ∆acrR	n.d.	n.d.	n.d.	n.d.	n.d.	23,23,22	n.d.	n.d.	n.d.	n.d.	n.d.	n.d.	n.d.	n.d.	n.d.	n.d.	n.d.	n.d.	n.d.	n.d.	n.d.	n.d.	n.d.	n.d	n.d
GB311	E. coli gyrA(D87N), ∆soxR	n.d.	n.d.	n.d.	n.d.	n.d.	25,25,26	n.d.	n.d.	n.d.	n.d.	n.d.	n.d.	n.d.	n.d.	n.d.	n.d.	n.d.	n.d.	n.d.	n.d.	n.d.	n.d.	n.d.	n.d	n.d
GB446	E. coli gyrA(D87N), ∆marR	n.d.	n.d.	n.d.	n.d.	n.d.	24,24,25	n.d.	n.d.	n.d.	n.d.	n.d.	n.d.	n.d.	n.d.	n.d.	n.d.	n.d.	n.d.	n.d.	n.d.	n.d.	n.d.	n.d.	n.d	n.d
GB163	E. coli gyrA(D87N), ∆acrR	n.d.	n.d.	n.d.	n.d.	n.d.	25,25,24	n.d.	n.d.	n.d.	n.d.	n.d.	n.d.	n.d.	n.d.	n.d.	n.d.	n.d.	n.d.	n.d.	n.d.	n.d.	n.d.	n.d.	n.d	n.d
GB171	E. coli gyrA(D87N), parC(S80I)	n.d.	n.d.	n.d.	n.d.	n.d.	25,25,26	n.d.	n.d.	n.d.	n.d.	n.d.	n.d.	n.d.	n.d.	n.d.	n.d.	n.d.	n.d.	n.d.	n.d.	n.d.	n.d.	n.d.	n.d	n.d
GB312	E. coli gyrA(S83L), ∆soxR	n.d.	n.d.	n.d.	n.d.	n.d.	25,26,26	n.d.	n.d.	n.d.	n.d.	n.d.	n.d.	n.d.	n.d.	n.d.	n.d.	n.d.	n.d.	n.d.	n.d.	n.d.	n.d.	n.d.	n.d	n.d
GB475	E. coli gyrA(S83L), ∆marR	n.d.	n.d.	n.d.	n.d.	n.d.	24,24,24	n.d.	n.d.	n.d.	n.d.	n.d.	n.d.	n.d.	n.d.	n.d.	n.d.	n.d.	n.d.	n.d.	n.d.	n.d.	n.d.	n.d.	n.d	n.d
GB44	E. coli gyrA(S83L), ∆acrR	n.d.	n.d.	n.d.	n.d.	n.d.	22,23,23	n.d.	n.d.	n.d.	n.d.	n.d.	n.d.	n.d.	n.d.	n.d.	n.d.	n.d.	n.d.	n.d.	n.d.	n.d.	n.d.	n.d.	n.d	n.d
GB67	E. coli gyrA(S83L), parC(S80I)	n.d.	n.d.	n.d.	n.d.	n.d.	24,24,24	n.d.	n.d.	n.d.	n.d.	n.d.	n.d.	n.d.	n.d.	n.d.	n.d.	n.d.	n.d.	n.d.	n.d.	n.d.	n.d.	n.d.	n.d	n.d
GB66	E. coli gyrA(S83L), gyrA(D87N)	n.d.	n.d.	n.d.	n.d.	n.d.	24,24,23	n.d.	n.d.	n.d.	n.d.	n.d.	n.d.	n.d.	n.d.	n.d.	n.d.	n.d.	n.d.	n.d.	n.d.	n.d.	n.d.	n.d.	n.d	n.d
GB447	E. coli ∆acrR, ∆marR, ∆soxR	n.d.	n.d.	n.d.	n.d.	n.d.	24,24,25	n.d.	n.d.	n.d.	n.d.	n.d.	n.d.	n.d.	n.d.	n.d.	n.d.	n.d.	n.d.	n.d.	n.d.	n.d.	n.d.	n.d.	n.d	n.d
GB448	E. coli parC(S80I), ∆marR, ∆soxR	n.d.	n.d.	n.d.	n.d.	n.d.	25,25,25	n.d.	n.d.	n.d.	n.d.	n.d.	n.d.	n.d.	n.d.	n.d.	n.d.	n.d.	n.d.	n.d.	n.d.	n.d.	n.d.	n.d.	n.d	n.d
GB313	E. coli parC(S80I), ∆acrR, ∆soxR	n.d.	n.d.	n.d.	n.d.	n.d.	25,25,25	n.d.	n.d.	n.d.	n.d.	n.d.	n.d.	n.d.	n.d.	n.d.	n.d.	n.d.	n.d.	n.d.	n.d.	n.d.	n.d.	n.d.	n.d	n.d
GB151	E. coli parC(S80I), ∆acrR, ∆marR	n.d.	n.d.	n.d.	n.d.	n.d.	23,23,23	n.d.	n.d.	n.d.	n.d.	n.d.	n.d.	n.d.	n.d.	n.d.	n.d.	n.d.	n.d.	n.d.	n.d.	n.d.	n.d.	n.d.	n.d	n.d
GB449	E. coli gyrA(D87N), ∆marR, ∆soxR	n.d.	n.d.	n.d.	n.d.	n.d.	25,25,25	n.d.	n.d.	n.d.	n.d.	n.d.	n.d.	n.d.	n.d.	n.d.	n.d.	n.d.	n.d.	n.d.	n.d.	n.d.	n.d.	n.d.	n.d	n.d
GB314	E. coli gyrA(D87N), ∆acrR, ∆soxR	n.d.	n.d.	n.d.	n.d.	n.d.	24,24,24	n.d.	n.d.	n.d.	n.d.	n.d.	n.d.	n.d.	n.d.	n.d.	n.d.	n.d.	n.d.	n.d.	n.d.	n.d.	n.d.	n.d.	n.d	n.d
GB170	E. coli gyrA(D87N), ∆acrR, ∆marR	n.d.	n.d.	n.d.	n.d.	n.d.	24,23,23	n.d.	n.d.	n.d.	n.d.	n.d.	n.d.	n.d.	n.d.	n.d.	n.d.	n.d.	n.d.	n.d.	n.d.	n.d.	n.d.	n.d.	n.d	n.d
GB315	E. coli gyrA(D87N), parC(S80I), ∆soxR	n.d.	n.d.	n.d.	n.d.	n.d.	24,24,25	n.d.	n.d.	n.d.	n.d.	n.d.	n.d.	n.d.	n.d.	n.d.	n.d.	n.d.	n.d.	n.d.	n.d.	n.d.	n.d.	n.d.	n.d	n.d
GB164	E. coli gyrA(D87N), parC(S80I), ∆marR	n.d.	n.d.	n.d.	n.d.	n.d.	25,25,24	n.d.	n.d.	n.d.	n.d.	n.d.	n.d.	n.d.	n.d.	n.d.	n.d.	n.d.	n.d.	n.d.	n.d.	n.d.	n.d.	n.d.	n.d	n.d
GB165	E. coli gyrA(D87N), parC(S80I), ∆acrR	n.d.	n.d.	n.d.	n.d.	n.d.	23,23,23	n.d.	n.d.	n.d.	n.d.	n.d.	n.d.	n.d.	n.d.	n.d.	n.d.	n.d.	n.d.	n.d.	n.d.	n.d.	n.d.	n.d.	n.d	n.d
GB488	E. coli gyrA(S83L), ∆marR, ∆soxR	n.d.	n.d.	n.d.	n.d.	n.d.	24,25,25	n.d.	n.d.	n.d.	n.d.	n.d.	n.d.	n.d.	n.d.	n.d.	n.d.	n.d.	n.d.	n.d.	n.d.	n.d.	n.d.	n.d.	n.d	n.d
GB316	E. coli gyrA(S83L), ∆acrR, ∆soxR	n.d.	n.d.	n.d.	n.d.	n.d.	24,24,25	n.d.	n.d.	n.d.	n.d.	n.d.	n.d.	n.d.	n.d.	n.d.	n.d.	n.d.	n.d.	n.d.	n.d.	n.d.	n.d.	n.d.	n.d	n.d
GB169	E. coli gyrA(S83L), ∆acrR, ∆marR	n.d.	n.d.	n.d.	n.d.	n.d.	23,23,23	n.d.	n.d.	n.d.	n.d.	n.d.	n.d.	n.d.	n.d.	n.d.	n.d.	n.d.	n.d.	n.d.	n.d.	n.d.	n.d.	n.d.	n.d	n.d
GB317	E. coli gyrA(S83L), parC(S80I), ∆soxR	n.d.	n.d.	n.d.	n.d.	n.d.	25,25,26	n.d.	n.d.	n.d.	n.d.	n.d.	n.d.	n.d.	n.d.	n.d.	n.d.	n.d.	n.d.	n.d.	n.d.	n.d.	n.d.	n.d.	n.d	n.d
GB145	E. coli gyrA(S83L), parC(S80I), ∆marR	n.d.	n.d.	n.d.	n.d.	n.d.	23,23,24	n.d.	n.d.	n.d.	n.d.	n.d.	n.d.	n.d.	n.d.	n.d.	n.d.	n.d.	n.d.	n.d.	n.d.	n.d.	n.d.	n.d.	n.d	n.d
GB146	E. coli gyrA(S83L), parC(S80I), ∆acrR	n.d.	n.d.	n.d.	n.d.	n.d.	23,23,24	n.d.	n.d.	n.d.	n.d.	n.d.	n.d.	n.d.	n.d.	n.d.	n.d.	n.d.	n.d.	n.d.	n.d.	n.d.	n.d.	n.d.	n.d	n.d
GB318	E. coli gyrA(S83L), gyrA(D87N), ∆soxR	n.d.	n.d.	n.d.	n.d.	n.d.	25,25,25	n.d.	n.d.	n.d.	n.d.	n.d.	n.d.	n.d.	n.d.	n.d.	n.d.	n.d.	n.d.	n.d.	n.d.	n.d.	n.d.	n.d.	n.d	n.d
GB143	E. coli gyrA(S83L), gyrA(D87N), ∆marR	n.d.	n.d.	n.d.	n.d.	n.d.	24,24,23	n.d.	n.d.	n.d.	n.d.	n.d.	n.d.	n.d.	n.d.	n.d.	n.d.	n.d.	n.d.	n.d.	n.d.	n.d.	n.d.	n.d.	n.d	n.d
GB144	E. coli gyrA(S83L), gyrA(D87N), ∆acrR	n.d.	n.d.	n.d.	n.d.	n.d.	23,23,23	n.d.	n.d.	n.d.	n.d.	n.d.	n.d.	n.d.	n.d.	n.d.	n.d.	n.d.	n.d.	n.d.	n.d.	n.d.	n.d.	n.d.	n.d	n.d
GB156	E. coli gyrA(S83L), gyrA(D87N), parC(S80I)	n.d.	n.d.	n.d.	n.d.	n.d.	24,23,23	n.d.	n.d.	n.d.	n.d.	n.d.	n.d.	n.d.	n.d.	n.d.	n.d.	n.d.	n.d.	n.d.	n.d.	n.d.	n.d.	n.d.	n.d	n.d
GB450	E. coli parC(S80I), ∆acrR, ∆marR, ∆soxR	n.d.	n.d.	n.d.	n.d.	n.d.	23,25,25	n.d.	n.d.	n.d.	n.d.	n.d.	n.d.	n.d.	n.d.	n.d.	n.d.	n.d.	n.d.	n.d.	n.d.	n.d.	n.d.	n.d.	n.d	n.d
GB451	E. coli gyrA(D87N), ∆acrR, ∆marR, ∆soxR	n.d.	n.d.	n.d.	n.d.	n.d.	25,25,24	n.d.	n.d.	n.d.	n.d.	n.d.	n.d.	n.d.	n.d.	n.d.	n.d.	n.d.	n.d.	n.d.	n.d.	n.d.	n.d.	n.d.	n.d	n.d
GB476	E. coli gyrA(D87N), parC(S80I), ∆marR, ∆soxR	n.d.	n.d.	n.d.	n.d.	n.d.	25,25,25	n.d.	n.d.	n.d.	n.d.	n.d.	n.d.	n.d.	n.d.	n.d.	n.d.	n.d.	n.d.	n.d.	n.d.	n.d.	n.d.	n.d.	n.d	n.d
GB319	E. coli gyrA(D87N), parC(S80I), ∆acrR, ∆soxR	n.d.	n.d.	n.d.	n.d.	n.d.	24,25,25	n.d.	n.d.	n.d.	n.d.	n.d.	n.d.	n.d.	n.d.	n.d.	n.d.	n.d.	n.d.	n.d.	n.d.	n.d.	n.d.	n.d.	n.d	n.d
GB452	E. coli gyrA(D87N), parC(S80I), ∆acrR, ∆marR	n.d.	n.d.	n.d.	n.d.	n.d.	24,24,25	n.d.	n.d.	n.d.	n.d.	n.d.	n.d.	n.d.	n.d.	n.d.	n.d.	n.d.	n.d.	n.d.	n.d.	n.d.	n.d.	n.d.	n.d	n.d
GB489	E. coli gyrA(S83L), ∆acrR, ∆marR, ∆soxR	n.d.	n.d.	n.d.	n.d.	n.d.	24,23,24	n.d.	n.d.	n.d.	n.d.	n.d.	n.d.	n.d.	n.d.	n.d.	n.d.	n.d.	n.d.	n.d.	n.d.	n.d.	n.d.	n.d.	n.d	n.d
GB453	E. coli gyrA(S83L), parC(S80I), ∆marR, ∆soxR	n.d.	n.d.	n.d.	n.d.	n.d.	24,24,25	n.d.	n.d.	n.d.	n.d.	n.d.	n.d.	n.d.	n.d.	n.d.	n.d.	n.d.	n.d.	n.d.	n.d.	n.d.	n.d.	n.d.	n.d	n.d
GB320	E. coli gyrA(S83L), parC(S80I), ∆acrR, ∆soxR	n.d.	n.d.	n.d.	n.d.	n.d.	24,25,25	n.d.	n.d.	n.d.	n.d.	n.d.	n.d.	n.d.	n.d.	n.d.	n.d.	n.d.	n.d.	n.d.	n.d.	n.d.	n.d.	n.d.	n.d	n.d
GB161	E. coli gyrA(S83L), parC(S80I), ∆acrR, ∆marR	n.d.	n.d.	n.d.	n.d.	n.d.	23,23,23	n.d.	n.d.	n.d.	n.d.	n.d.	n.d.	n.d.	n.d.	n.d.	n.d.	n.d.	n.d.	n.d.	n.d.	n.d.	n.d.	n.d.	n.d	n.d
GB454	E. coli gyrA(S83L), gyrA(D87N), ∆marR, ∆soxR	n.d.	n.d.	n.d.	n.d.	n.d.	25,25,24	n.d.	n.d.	n.d.	n.d.	n.d.	n.d.	n.d.	n.d.	n.d.	n.d.	n.d.	n.d.	n.d.	n.d.	n.d.	n.d.	n.d.	n.d	n.d
GB152	E. coli gyrA(S83L), gyrA(D87N), ∆acrR, ∆marR	n.d.	n.d.	n.d.	n.d.	n.d.	24,23,23	n.d.	n.d.	n.d.	n.d.	n.d.	n.d.	n.d.	n.d.	n.d.	n.d.	n.d.	n.d.	n.d.	n.d.	n.d.	n.d.	n.d.	n.d	n.d
GB490	E. coli gyrA(S83L), gyrA(D87N), ∆acrR, ∆soxR	n.d.	n.d.	n.d.	n.d.	n.d.	24,23,24	n.d.	n.d.	n.d.	n.d.	n.d.	n.d.	n.d.	n.d.	n.d.	n.d.	n.d.	n.d.	n.d.	n.d.	n.d.	n.d.	n.d.	n.d	n.d
GB321	E. coli gyrA(S83L), gyrA(D87N), parC(S80I), ∆soxR	n.d.	n.d.	n.d.	n.d.	n.d.	24,25,25	n.d.	n.d.	n.d.	n.d.	n.d.	n.d.	n.d.	n.d.	n.d.	n.d.	n.d.	n.d.	n.d.	n.d.	n.d.	n.d.	n.d.	n.d	n.d
GB455	E. coli gyrA(S83L), gyrA(D87N), parC(S80I), ∆marR	n.d.	n.d.	n.d.	n.d.	n.d.	24,24,25	n.d.	n.d.	n.d.	n.d.	n.d.	n.d.	n.d.	n.d.	n.d.	n.d.	n.d.	n.d.	n.d.	n.d.	n.d.	n.d.	n.d.	n.d	n.d
GB159	E. coli gyrA(S83L), gyrA(D87N), parC(S80I), ∆acrR	n.d.	n.d.	n.d.	n.d.	n.d.	24,23,23	n.d.	n.d.	n.d.	n.d.	n.d.	n.d.	n.d.	n.d.	n.d.	n.d.	n.d.	n.d.	n.d.	n.d.	n.d.	n.d.	n.d.	n.d	n.d
GB456	E. coli gyrA(D87N), parC(S80I), ∆acrR, ∆marR, ∆soxR	n.d.	n.d.	n.d.	n.d.	n.d.	25,25,24	n.d.	n.d.	n.d.	n.d.	n.d.	n.d.	n.d.	n.d.	n.d.	n.d.	n.d.	n.d.	n.d.	n.d.	n.d.	n.d.	n.d.	n.d	n.d
GB457	E. coli gyrA(S83L), parC(S80I), ∆acrR, ∆marR, ∆soxR	n.d.	n.d.	n.d.	n.d.	n.d.	24,25,25	n.d.	n.d.	n.d.	n.d.	n.d.	n.d.	n.d.	n.d.	n.d.	n.d.	n.d.	n.d.	n.d.	n.d.	n.d.	n.d.	n.d.	n.d	n.d
GB491	E. coli gyrA(S83L), gyrA(D87N), ∆acrR, ∆marR, ∆soxR	n.d.	n.d.	n.d.	n.d.	n.d.	24,24,24	n.d.	n.d.	n.d.	n.d.	n.d.	n.d.	n.d.	n.d.	n.d.	n.d.	n.d.	n.d.	n.d.	n.d.	n.d.	n.d.	n.d.	n.d	n.d
GB477	E. coli gyrA(S83L), gyrA(D87N), parC(S80I), ∆marR, ∆soxR	n.d.	n.d.	n.d.	n.d.	n.d.	25,25,24	n.d.	n.d.	n.d.	n.d.	n.d.	n.d.	n.d.	n.d.	n.d.	n.d.	n.d.	n.d.	n.d.	n.d.	n.d.	n.d.	n.d.	n.d	n.d
GB322	E. coli gyrA(S83L), gyrA(D87N), parC(S80I), ∆acrR, ∆soxR	n.d.	n.d.	n.d.	n.d.	n.d.	24,24,25	n.d.	n.d.	n.d.	n.d.	n.d.	n.d.	n.d.	n.d.	n.d.	n.d.	n.d.	n.d.	n.d.	n.d.	n.d.	n.d.	n.d.	n.d	n.d
GB459	E. coli gyrA(S83L), gyrA(D87N), parC(S80I), ∆acrR, ∆marR	n.d.	n.d.	n.d.	n.d.	n.d.	24,24,25	n.d.	n.d.	n.d.	n.d.	n.d.	n.d.	n.d.	n.d.	n.d.	n.d.	n.d.	n.d.	n.d.	n.d.	n.d.	n.d.	n.d.	n.d	n.d
GB460	E. coli gyrA(S83L), gyrA(D87N), parC(S80I), ∆acrR, ∆marR, ∆soxR	n.d.	n.d.	n.d.	n.d.	n.d.	24,25,25	n.d.	n.d.	n.d.	n.d.	n.d.	n.d.	n.d.	n.d.	n.d.	n.d.	n.d.	n.d.	n.d.	n.d.	n.d.	n.d.	n.d.	n.d	n.d
GB87	E. coli CipR evolved (0.1 mL, 1.5x increase, strain 1-1)	n.d.	n.d.	n.d.	n.d.	n.d.	24,24,25	n.d.	n.d.	n.d.	n.d.	n.d.	n.d.	n.d.	n.d.	n.d.	n.d.	n.d.	n.d.	n.d.	n.d.	n.d.	n.d.	n.d.	n.d	n.d
GB88	E. coli CipR evolved (0.1 mL, 1.5x increase, strain 1-2)	n.d.	n.d.	n.d.	n.d.	n.d.	25,24,24	n.d.	n.d.	n.d.	n.d.	n.d.	n.d.	n.d.	n.d.	n.d.	n.d.	n.d.	n.d.	n.d.	n.d.	n.d.	n.d.	n.d.	1,1,1	20,20.3,20.2
GB89	E. coli CipR evolved (0.1 mL, 1.5x increase, strain 1-3)	n.d.	n.d.	n.d.	n.d.	n.d.	24,25,25	n.d.	n.d.	n.d.	n.d.	n.d.	n.d.	n.d.	n.d.	n.d.	n.d.	n.d.	n.d.	n.d.	n.d.	n.d.	n.d.	n.d.	n.d	n.d
GB273	E. coli CipR evolved (0.1 mL, 1.5x increase, strain 1-4)	n.d.	n.d.	n.d.	n.d.	n.d.	24,24,25	n.d.	n.d.	n.d.	n.d.	n.d.	n.d.	n.d.	n.d.	n.d.	n.d.	n.d.	n.d.	n.d.	n.d.	n.d.	n.d.	n.d.	n.d	n.d
GB274	E. coli CipR evolved (0.1 mL, 1.5x increase, strain 1-5)	n.d.	n.d.	n.d.	n.d.	n.d.	25,25,24	n.d.	n.d.	n.d.	n.d.	n.d.	n.d.	n.d.	n.d.	n.d.	n.d.	n.d.	n.d.	n.d.	n.d.	n.d.	n.d.	n.d.	n.d	n.d
GB90	E. coli CipR evolved (0.1 mL, 1.5x increase, strain 2-1)	n.d.	n.d.	n.d.	n.d.	n.d.	26,25,25	n.d.	n.d.	n.d.	n.d.	n.d.	n.d.	n.d.	n.d.	n.d.	n.d.	n.d.	n.d.	n.d.	n.d.	n.d.	n.d.	n.d.	n.d	n.d
GB91	E. coli CipR evolved (0.1 mL, 1.5x increase, strain 2-2)	n.d.	n.d.	n.d.	n.d.	n.d.	25,26,26	n.d.	n.d.	n.d.	n.d.	n.d.	n.d.	n.d.	n.d.	n.d.	n.d.	n.d.	n.d.	n.d.	n.d.	n.d.	n.d.	n.d.	0.512,0.256,0.512	23.4,23.1,23
GB92	E. coli CipR evolved (0.1 mL, 1.5x increase, strain 2-3)	11,10,11	32,32,34	38,38,39	35,36,36	22,23,23	30,30,29	30,30,29	28,28,29	16,17,16	22,22,21	25,26,25	0,0,0	14,13,14	0,0,0	0,0,0	0,0,0	0,0,0	25,26,26	14,17,16	26,27,27	0,0,0	17,17,16	31,30,30	0.512,0.512,0.512	38.9,36.8,37.7
GB275	E. coli CipR evolved (0.1 mL, 1.5x increase, strain 2-4)	n.d.	n.d.	n.d.	n.d.	n.d.	28,27,28	n.d.	n.d.	n.d.	n.d.	n.d.	n.d.	n.d.	n.d.	n.d.	n.d.	n.d.	n.d.	n.d.	n.d.	n.d.	n.d.	n.d.	n.d	n.d
GB276	E. coli CipR evolved (0.1 mL, 1.5x increase, strain 2-5)	n.d.	n.d.	n.d.	n.d.	n.d.	27,28,28	n.d.	n.d.	n.d.	n.d.	n.d.	n.d.	n.d.	n.d.	n.d.	n.d.	n.d.	n.d.	n.d.	n.d.	n.d.	n.d.	n.d.	n.d	n.d
GB93	E. coli CipR evolved (0.1 mL, 1.5x increase, strain 3-1)	n.d.	n.d.	n.d.	n.d.	n.d.	24,25,25	n.d.	n.d.	n.d.	n.d.	n.d.	n.d.	n.d.	n.d.	n.d.	n.d.	n.d.	n.d.	n.d.	n.d.	n.d.	n.d.	n.d.	n.d	n.d
GB94	E. coli CipR evolved (0.1 mL, 1.5x increase, strain 3-2)	n.d.	n.d.	n.d.	n.d.	n.d.	25,25,25	n.d.	n.d.	n.d.	n.d.	n.d.	n.d.	n.d.	n.d.	n.d.	n.d.	n.d.	n.d.	n.d.	n.d.	n.d.	n.d.	n.d.	n.d	n.d
GB95	E. coli CipR evolved (0.1 mL, 1.5x increase, strain 3-3)	n.d.	n.d.	n.d.	n.d.	n.d.	26,25,25	n.d.	n.d.	n.d.	n.d.	n.d.	n.d.	n.d.	n.d.	n.d.	n.d.	n.d.	n.d.	n.d.	n.d.	n.d.	n.d.	n.d.	1,0.512,1	17.1,19,17.7
GB277	E. coli CipR evolved (0.1 mL, 1.5x increase, strain 3-4)	n.d.	n.d.	n.d.	n.d.	n.d.	25,25,25	n.d.	n.d.	n.d.	n.d.	n.d.	n.d.	n.d.	n.d.	n.d.	n.d.	n.d.	n.d.	n.d.	n.d.	n.d.	n.d.	n.d.	n.d.	n.d.
GB278	E. coli CipR evolved (0.1 mL, 1.5x increase, strain 3-5)	n.d.	n.d.	n.d.	n.d.	n.d.	25,24,25	n.d.	n.d.	n.d.	n.d.	n.d.	n.d.	n.d.	n.d.	n.d.	n.d.	n.d.	n.d.	n.d.	n.d.	n.d.	n.d.	n.d.	n.d	n.d
GB194	E. coli CipR evolved (0.1 mL, 1.5x increase, strain 4-1)	n.d.	n.d.	n.d.	n.d.	n.d.	28,27,28	n.d.	n.d.	n.d.	n.d.	n.d.	n.d.	n.d.	n.d.	n.d.	n.d.	n.d.	n.d.	n.d.	n.d.	n.d.	n.d.	n.d.	n.d	n.d
GB195	E. coli CipR evolved (0.1 mL, 1.5x increase, strain 4-2)	n.d.	n.d.	n.d.	n.d.	n.d.	27,27,28	n.d.	n.d.	n.d.	n.d.	n.d.	n.d.	n.d.	n.d.	n.d.	n.d.	n.d.	n.d.	n.d.	n.d.	n.d.	n.d.	n.d.	n.d	n.d
GB196	E. coli CipR evolved (0.1 mL, 1.5x increase, strain 4-3)	n.d.	n.d.	n.d.	n.d.	n.d.	27,27,28	n.d.	n.d.	n.d.	n.d.	n.d.	n.d.	n.d.	n.d.	n.d.	n.d.	n.d.	n.d.	n.d.	n.d.	n.d.	n.d.	n.d.	n.d	n.d
GB197	E. coli CipR evolved (0.1 mL, 1.5x increase, strain 4-4)	9,9,8	31,32,31	38,38,37	35,34,34	22,23,23	28,27,27	27,28,27	25,25,26	16,15,15	20,19,20	22,23,22	0,0,0	10,10,10	0,0,0	0,0,0	0,0,0	0,0,0	26,24,25	16,18,19	24,24,24	0,0,0	15,15,14	30,29,30	1,1,1	27.2,27.5,27.3
GB198	E. coli CipR evolved (0.1 mL, 1.5x increase, strain 4-5)	n.d.	n.d.	n.d.	n.d.	n.d.	27,27,27	n.d.	n.d.	n.d.	n.d.	n.d.	n.d.	n.d.	n.d.	n.d.	n.d.	n.d.	n.d.	n.d.	n.d.	n.d.	n.d.	n.d.	n.d	n.d
GB199	E. coli CipR evolved (0.1 mL, 1.5x increase, strain 5-1)	n.d.	n.d.	n.d.	n.d.	n.d.	29,29,30	n.d.	n.d.	n.d.	n.d.	n.d.	n.d.	n.d.	n.d.	n.d.	n.d.	n.d.	n.d.	n.d.	n.d.	n.d.	n.d.	n.d.	n.d	n.d
GB200	E. coli CipR evolved (0.1 mL, 1.5x increase, strain 5-2)	n.d.	n.d.	n.d.	n.d.	n.d.	29,29,29	n.d.	n.d.	n.d.	n.d.	n.d.	n.d.	n.d.	n.d.	n.d.	n.d.	n.d.	n.d.	n.d.	n.d.	n.d.	n.d.	n.d.	n.d	n.d
GB201	E. coli CipR evolved (0.1 mL, 1.5x increase, strain 5-3)	n.d.	n.d.	n.d.	n.d.	n.d.	29,30,30	n.d.	n.d.	n.d.	n.d.	n.d.	n.d.	n.d.	n.d.	n.d.	n.d.	n.d.	n.d.	n.d.	n.d.	n.d.	n.d.	n.d.	n.d	n.d
GB202	E. coli CipR evolved (0.1 mL, 1.5x increase, strain 5-4)	n.d.	n.d.	n.d.	n.d.	n.d.	30,30,29	n.d.	n.d.	n.d.	n.d.	n.d.	n.d.	n.d.	n.d.	n.d.	n.d.	n.d.	n.d.	n.d.	n.d.	n.d.	n.d.	n.d.	n.d	n.d
GB203	E. coli CipR evolved (0.1 mL, 1.5x increase, strain 5-5)	12,12,12	35,35,35	35,33,33	37,36,36	36,25,26	29,31,30	31,30,32	28,27,27	18,18,17	23,25,23	25,24,24	0,0,0	9,8,8	10,10,11	0,0,0	10,10,10	0,0,0	28,27,27	22,20,22	27,28,26	0,0,0	15,17,15	25,25,26	1,1,1	40.4,40.3,40.8
GB96	E. coli CipR evolved (0.1 mL, 2x increase, strain 1-1)	n.d.	n.d.	n.d.	n.d.	n.d.	23,24,23	n.d.	n.d.	n.d.	n.d.	n.d.	n.d.	n.d.	n.d.	n.d.	n.d.	n.d.	n.d.	n.d.	n.d.	n.d.	n.d.	n.d.	n.d	n.d
GB97	E. coli CipR evolved (0.1 mL, 2x increase, strain 1-2)	n.d.	n.d.	n.d.	n.d.	n.d.	25,24,24	n.d.	n.d.	n.d.	n.d.	n.d.	n.d.	n.d.	n.d.	n.d.	n.d.	n.d.	n.d.	n.d.	n.d.	n.d.	n.d.	n.d.	n.d	n.d
GB98	E. coli CipR evolved (0.1 mL, 2x increase, strain 1-3)	n.d.	n.d.	n.d.	n.d.	n.d.	25,25,25	n.d.	n.d.	n.d.	n.d.	n.d.	n.d.	n.d.	n.d.	n.d.	n.d.	n.d.	n.d.	n.d.	n.d.	n.d.	n.d.	n.d.	0.512,0.256,0.256	16.8,18.3,19.1
GB279	E. coli CipR evolved (0.1 mL, 2x increase, strain 1-4)	18,21,22	42,40,41	52,55,55	45,44,46	23,26,26	42,42,42	41,44,43	40,42,40	29,28,29	24,20,22	26,27,26	0,0,0	9,9,9	9,10,9	0,0,0	0,0,0	0,0,0	28,29,28	31,35,32	25,26,25	0,0,0	19,20,19	29,31,32	1,0.512,1	41.9,42.3,41.7
GB280	E. coli CipR evolved (0.1 mL, 2x increase, strain 1-5)	n.d.	n.d.	n.d.	n.d.	n.d.	24,25,26	n.d.	n.d.	n.d.	n.d.	n.d.	n.d.	n.d.	n.d.	n.d.	n.d.	n.d.	n.d.	n.d.	n.d.	n.d.	n.d.	n.d.	n.d	n.d
GB99	E. coli CipR evolved (0.1 mL, 2x increase, strain 2-1)	n.d.	n.d.	n.d.	n.d.	n.d.	26,26,25	n.d.	n.d.	n.d.	n.d.	n.d.	n.d.	n.d.	n.d.	n.d.	n.d.	n.d.	n.d.	n.d.	n.d.	n.d.	n.d.	n.d.	0.128,0.128,0.128	25.6,24.4,24.6
GB100	E. coli CipR evolved (0.1 mL, 2x increase, strain 2-2)	n.d.	n.d.	n.d.	n.d.	n.d.	25,25,26	n.d.	n.d.	n.d.	n.d.	n.d.	n.d.	n.d.	n.d.	n.d.	n.d.	n.d.	n.d.	n.d.	n.d.	n.d.	n.d.	n.d.	n.d	n.d
GB101	E. coli CipR evolved (0.1 mL, 2x increase, strain 2-3)	n.d.	n.d.	n.d.	n.d.	n.d.	25,26,26	n.d.	n.d.	n.d.	n.d.	n.d.	n.d.	n.d.	n.d.	n.d.	n.d.	n.d.	n.d.	n.d.	n.d.	n.d.	n.d.	n.d.	n.d	n.d
GB281	E. coli CipR evolved (0.1 mL, 2x increase, strain 2-4)	12,11,11	36,35,36	41,42,42	42,42,41	26,25,26	34,36,35	34,35,35	35,35,34	22,23,22	25,26,27	30,30,30	0,0,0	23,22,22	0,0,0	0,0,0	0,0,0	10,11,11	31,30,31	9,10,8	29,29,30	0,0,0	12,14,12	35,34,35	0.128,0.256,0.256	43.4,42.3,44.4
GB282	E. coli CipR evolved (0.1 mL, 2x increase, strain 2-5)	n.d.	n.d.	n.d.	n.d.	n.d.	35,35,34	n.d.	n.d.	n.d.	n.d.	n.d.	n.d.	n.d.	n.d.	n.d.	n.d.	n.d.	n.d.	n.d.	n.d.	n.d.	n.d.	n.d.	n.d	n.d
GB102	E. coli CipR evolved (0.1 mL, 2x increase, strain 3-1)	n.d.	n.d.	n.d.	n.d.	n.d.	26,25,25	n.d.	n.d.	n.d.	n.d.	n.d.	n.d.	n.d.	n.d.	n.d.	n.d.	n.d.	n.d.	n.d.	n.d.	n.d.	n.d.	n.d.	n.d	n.d
GB103	E. coli CipR evolved (0.1 mL, 2x increase, strain 3-2)	n.d.	n.d.	n.d.	n.d.	n.d.	25,26,26	n.d.	n.d.	n.d.	n.d.	n.d.	n.d.	n.d.	n.d.	n.d.	n.d.	n.d.	n.d.	n.d.	n.d.	n.d.	n.d.	n.d.	n.d	n.d
GB104	E. coli CipR evolved (0.1 mL, 2x increase, strain 3-3)	n.d.	n.d.	n.d.	n.d.	n.d.	25,25,26	n.d.	n.d.	n.d.	n.d.	n.d.	n.d.	n.d.	n.d.	n.d.	n.d.	n.d.	n.d.	n.d.	n.d.	n.d.	n.d.	n.d.	0.256,0.256,0.256	21.3,20.4,22.4
GB283	E. coli CipR evolved (0.1 mL, 2x increase, strain 3-4)	n.d.	n.d.	n.d.	n.d.	n.d.	25,25,25	n.d.	n.d.	n.d.	n.d.	n.d.	n.d.	n.d.	n.d.	n.d.	n.d.	n.d.	n.d.	n.d.	n.d.	n.d.	n.d.	n.d.	n.d	n.d
GB284	E. coli CipR evolved (0.1 mL, 2x increase, strain 3-5)	n.d.	n.d.	n.d.	n.d.	n.d.	25,26,26	n.d.	n.d.	n.d.	n.d.	n.d.	n.d.	n.d.	n.d.	n.d.	n.d.	n.d.	n.d.	n.d.	n.d.	n.d.	n.d.	n.d.	n.d	n.d
GB204	E. coli CipR evolved (0.1 mL, 2x increase, strain 4-1)	n.d.	n.d.	n.d.	n.d.	n.d.	26,26,25	n.d.	n.d.	n.d.	n.d.	n.d.	n.d.	n.d.	n.d.	n.d.	n.d.	n.d.	n.d.	n.d.	n.d.	n.d.	n.d.	n.d.	0.128,0.128,0.064	17.4,17.2,17.8
GB205	E. coli CipR evolved (0.1 mL, 2x increase, strain 4-2)	n.d.	n.d.	n.d.	n.d.	n.d.	26,26,25	n.d.	n.d.	n.d.	n.d.	n.d.	n.d.	n.d.	n.d.	n.d.	n.d.	n.d.	n.d.	n.d.	n.d.	n.d.	n.d.	n.d.	n.d	n.d
GB206	E. coli CipR evolved (0.1 mL, 2x increase, strain 4-3)	n.d.	n.d.	n.d.	n.d.	n.d.	25,25,26	n.d.	n.d.	n.d.	n.d.	n.d.	n.d.	n.d.	n.d.	n.d.	n.d.	n.d.	n.d.	n.d.	n.d.	n.d.	n.d.	n.d.	n.d	n.d
GB207	E. coli CipR evolved (0.1 mL, 2x increase, strain 4-4)	n.d.	n.d.	n.d.	n.d.	n.d.	26,25,26	n.d.	n.d.	n.d.	n.d.	n.d.	n.d.	n.d.	n.d.	n.d.	n.d.	n.d.	n.d.	n.d.	n.d.	n.d.	n.d.	n.d.	n.d	n.d
GB208	E. coli CipR evolved (0.1 mL, 2x increase, strain 4-5)	n.d.	n.d.	n.d.	n.d.	n.d.	25,25,26	n.d.	n.d.	n.d.	n.d.	n.d.	n.d.	n.d.	n.d.	n.d.	n.d.	n.d.	n.d.	n.d.	n.d.	n.d.	n.d.	n.d.	n.d	n.d
GB209	E. coli CipR evolved (0.1 mL, 2x increase, strain 5-1)	n.d.	n.d.	n.d.	n.d.	n.d.	25,25,24	n.d.	n.d.	n.d.	n.d.	n.d.	n.d.	n.d.	n.d.	n.d.	n.d.	n.d.	n.d.	n.d.	n.d.	n.d.	n.d.	n.d.	0.032,0.064,0.064	21.8,21.3,21.1
GB210	E. coli CipR evolved (0.1 mL, 2x increase, strain 5-2)	18,18,18	35,34,34	36,36,36	35,35,36	25,23,24	28,30,30	30,29,30	27,27,27	18,17,18	22,23,23	22,23,24	0,0,0	20,19,21	7,9,7	0,0,0	10,10,10	19,18,18	33,33,32	21,21,21	30,29,29	0,0,0	17,17,17	27,27,28	0.064,0.064,0.064	31.4,31.5,32.2
GB211	E. coli CipR evolved (0.1 mL, 2x increase, strain 5-3)	n.d.	n.d.	n.d.	n.d.	n.d.	25,26,25	n.d.	n.d.	n.d.	n.d.	n.d.	n.d.	n.d.	n.d.	n.d.	n.d.	n.d.	n.d.	n.d.	n.d.	n.d.	n.d.	n.d.	n.d	n.d
GB212	E. coli CipR evolved (0.1 mL, 2x increase, strain 5-4)	n.d.	n.d.	n.d.	n.d.	n.d.	25,24,25	n.d.	n.d.	n.d.	n.d.	n.d.	n.d.	n.d.	n.d.	n.d.	n.d.	n.d.	n.d.	n.d.	n.d.	n.d.	n.d.	n.d.	n.d	n.d
GB213	E. coli CipR evolved (0.1 mL, 2x increase, strain 5-5)	n.d.	n.d.	n.d.	n.d.	n.d.	24,25,24	n.d.	n.d.	n.d.	n.d.	n.d.	n.d.	n.d.	n.d.	n.d.	n.d.	n.d.	n.d.	n.d.	n.d.	n.d.	n.d.	n.d.	n.d	n.d
GB105	E. coli CipR evolved (1 mL, 1.5x increase, strain 1-1)	n.d.	n.d.	n.d.	n.d.	n.d.	25,25,23	n.d.	n.d.	n.d.	n.d.	n.d.	n.d.	n.d.	n.d.	n.d.	n.d.	n.d.	n.d.	n.d.	n.d.	n.d.	n.d.	n.d.	2,2,1	26.1,26.1,25.8
GB106	E. coli CipR evolved (1 mL, 1.5x increase, strain 1-2)	n.d.	n.d.	n.d.	n.d.	n.d.	26,25,26	n.d.	n.d.	n.d.	n.d.	n.d.	n.d.	n.d.	n.d.	n.d.	n.d.	n.d.	n.d.	n.d.	n.d.	n.d.	n.d.	n.d.	n.d	n.d
GB107	E. coli CipR evolved (1 mL, 1.5x increase, strain 1-3)	n.d.	n.d.	n.d.	n.d.	n.d.	24,24,25	n.d.	n.d.	n.d.	n.d.	n.d.	n.d.	n.d.	n.d.	n.d.	n.d.	n.d.	n.d.	n.d.	n.d.	n.d.	n.d.	n.d.	n.d	n.d
GB285	E. coli CipR evolved (1 mL, 1.5x increase, strain 1-4)	n.d.	n.d.	n.d.	n.d.	n.d.	26,24,26	n.d.	n.d.	n.d.	n.d.	n.d.	n.d.	n.d.	n.d.	n.d.	n.d.	n.d.	n.d.	n.d.	n.d.	n.d.	n.d.	n.d.	n.d	n.d
GB286	E. coli CipR evolved (1 mL, 1.5x increase, strain 1-5)	n.d.	n.d.	n.d.	n.d.	n.d.	26,25,26	n.d.	n.d.	n.d.	n.d.	n.d.	n.d.	n.d.	n.d.	n.d.	n.d.	n.d.	n.d.	n.d.	n.d.	n.d.	n.d.	n.d.	n.d	n.d
GB108	E. coli CipR evolved (1 mL, 1.5x increase, strain 2-1)	n.d.	n.d.	n.d.	n.d.	n.d.	25,24,26	n.d.	n.d.	n.d.	n.d.	n.d.	n.d.	n.d.	n.d.	n.d.	n.d.	n.d.	n.d.	n.d.	n.d.	n.d.	n.d.	n.d.	2,2,2	24.5,28.5,29
GB109	E. coli CipR evolved (1 mL, 1.5x increase, strain 2-2)	n.d.	n.d.	n.d.	n.d.	n.d.	25,24,24	n.d.	n.d.	n.d.	n.d.	n.d.	n.d.	n.d.	n.d.	n.d.	n.d.	n.d.	n.d.	n.d.	n.d.	n.d.	n.d.	n.d.	n.d	n.d
GB110	E. coli CipR evolved (1 mL, 1.5x increase, strain 2-3)	n.d.	n.d.	n.d.	n.d.	n.d.	24,23,23	n.d.	n.d.	n.d.	n.d.	n.d.	n.d.	n.d.	n.d.	n.d.	n.d.	n.d.	n.d.	n.d.	n.d.	n.d.	n.d.	n.d.	n.d	n.d
GB287	E. coli CipR evolved (1 mL, 1.5x increase, strain 2-4)	n.d.	n.d.	n.d.	n.d.	n.d.	25,25,25	n.d.	n.d.	n.d.	n.d.	n.d.	n.d.	n.d.	n.d.	n.d.	n.d.	n.d.	n.d.	n.d.	n.d.	n.d.	n.d.	n.d.	n.d	n.d
GB288	E. coli CipR evolved (1 mL, 1.5x increase, strain 2-5)	n.d.	n.d.	n.d.	n.d.	n.d.	25,25,25	n.d.	n.d.	n.d.	n.d.	n.d.	n.d.	n.d.	n.d.	n.d.	n.d.	n.d.	n.d.	n.d.	n.d.	n.d.	n.d.	n.d.	n.d	n.d
GB111	E. coli CipR evolved (1 mL, 1.5x increase, strain 3-1)	n.d.	n.d.	n.d.	n.d.	n.d.	25,25,24	n.d.	n.d.	n.d.	n.d.	n.d.	n.d.	n.d.	n.d.	n.d.	n.d.	n.d.	n.d.	n.d.	n.d.	n.d.	n.d.	n.d.	2,2,2	19.9,19.7,18.9
GB112	E. coli CipR evolved (1 mL, 1.5x increase, strain 3-2)	n.d.	n.d.	n.d.	n.d.	n.d.	25,24,24	n.d.	n.d.	n.d.	n.d.	n.d.	n.d.	n.d.	n.d.	n.d.	n.d.	n.d.	n.d.	n.d.	n.d.	n.d.	n.d.	n.d.	n.d	n.d
GB113	E. coli CipR evolved (1 mL, 1.5x increase, strain 3-3)	n.d.	n.d.	n.d.	n.d.	n.d.	25,25,24	n.d.	n.d.	n.d.	n.d.	n.d.	n.d.	n.d.	n.d.	n.d.	n.d.	n.d.	n.d.	n.d.	n.d.	n.d.	n.d.	n.d.	n.d	n.d
GB289	E. coli CipR evolved (1 mL, 1.5x increase, strain 3-4)	n.d.	n.d.	n.d.	n.d.	n.d.	24,25,24	n.d.	n.d.	n.d.	n.d.	n.d.	n.d.	n.d.	n.d.	n.d.	n.d.	n.d.	n.d.	n.d.	n.d.	n.d.	n.d.	n.d.	n.d	n.d
GB290	E. coli CipR evolved (1 mL, 1.5x increase, strain 3-5)	n.d.	n.d.	n.d.	n.d.	n.d.	24,25,25	n.d.	n.d.	n.d.	n.d.	n.d.	n.d.	n.d.	n.d.	n.d.	n.d.	n.d.	n.d.	n.d.	n.d.	n.d.	n.d.	n.d.	n.d	n.d
GB214	E. coli CipR evolved (1 mL, 1.5x increase, strain 4-1)	n.d.	n.d.	n.d.	n.d.	n.d.	24,25,24	n.d.	n.d.	n.d.	n.d.	n.d.	n.d.	n.d.	n.d.	n.d.	n.d.	n.d.	n.d.	n.d.	n.d.	n.d.	n.d.	n.d.	n.d	n.d
GB215	E. coli CipR evolved (1 mL, 1.5x increase, strain 4-2)	n.d.	n.d.	n.d.	n.d.	n.d.	24,24,23	n.d.	n.d.	n.d.	n.d.	n.d.	n.d.	n.d.	n.d.	n.d.	n.d.	n.d.	n.d.	n.d.	n.d.	n.d.	n.d.	n.d.	n.d	n.d
GB216	E. coli CipR evolved (1 mL, 1.5x increase, strain 4-3)	n.d.	n.d.	n.d.	n.d.	n.d.	24,25,25	n.d.	n.d.	n.d.	n.d.	n.d.	n.d.	n.d.	n.d.	n.d.	n.d.	n.d.	n.d.	n.d.	n.d.	n.d.	n.d.	n.d.	0.512,1,1	21.2,21.5,20.8
GB217	E. coli CipR evolved (1 mL, 1.5x increase, strain 4-4)	n.d.	n.d.	n.d.	n.d.	n.d.	25,24,23	n.d.	n.d.	n.d.	n.d.	n.d.	n.d.	n.d.	n.d.	n.d.	n.d.	n.d.	n.d.	n.d.	n.d.	n.d.	n.d.	n.d.	n.d	n.d
GB218	E. coli CipR evolved (1 mL, 1.5x increase, strain 4-5)	n.d.	n.d.	n.d.	n.d.	n.d.	25,25,24	n.d.	n.d.	n.d.	n.d.	n.d.	n.d.	n.d.	n.d.	n.d.	n.d.	n.d.	n.d.	n.d.	n.d.	n.d.	n.d.	n.d.	n.d	n.d
GB219	E. coli CipR evolved (1 mL, 1.5x increase, strain 5-1)	n.d.	n.d.	n.d.	n.d.	n.d.	25,25,26	n.d.	n.d.	n.d.	n.d.	n.d.	n.d.	n.d.	n.d.	n.d.	n.d.	n.d.	n.d.	n.d.	n.d.	n.d.	n.d.	n.d.	1,2,1	21.7,21.7,21
GB220	E. coli CipR evolved (1 mL, 1.5x increase, strain 5-2)	n.d.	n.d.	n.d.	n.d.	n.d.	25,26,25	n.d.	n.d.	n.d.	n.d.	n.d.	n.d.	n.d.	n.d.	n.d.	n.d.	n.d.	n.d.	n.d.	n.d.	n.d.	n.d.	n.d.	n.d	n.d
GB221	E. coli CipR evolved (1 mL, 1.5x increase, strain 5-3)	n.d.	n.d.	n.d.	n.d.	n.d.	26,25,25	n.d.	n.d.	n.d.	n.d.	n.d.	n.d.	n.d.	n.d.	n.d.	n.d.	n.d.	n.d.	n.d.	n.d.	n.d.	n.d.	n.d.	n.d	n.d
GB222	E. coli CipR evolved (1 mL, 1.5x increase, strain 5-4)	n.d.	n.d.	n.d.	n.d.	n.d.	26,25,26	n.d.	n.d.	n.d.	n.d.	n.d.	n.d.	n.d.	n.d.	n.d.	n.d.	n.d.	n.d.	n.d.	n.d.	n.d.	n.d.	n.d.	n.d	n.d
GB223	E. coli CipR evolved (1 mL, 1.5x increase, strain 5-5)	n.d.	n.d.	n.d.	n.d.	n.d.	25,25,26	n.d.	n.d.	n.d.	n.d.	n.d.	n.d.	n.d.	n.d.	n.d.	n.d.	n.d.	n.d.	n.d.	n.d.	n.d.	n.d.	n.d.	n.d	n.d
GB114	E. coli CipR evolved (1 mL, 2x increase, strain 1-1)	n.d.	n.d.	n.d.	n.d.	n.d.	24,24,25	n.d.	n.d.	n.d.	n.d.	n.d.	n.d.	n.d.	n.d.	n.d.	n.d.	n.d.	n.d.	n.d.	n.d.	n.d.	n.d.	n.d.	n.d	n.d
GB115	E. coli CipR evolved (1 mL, 2x increase, strain 1-2)	n.d.	n.d.	n.d.	n.d.	n.d.	25,24,25	n.d.	n.d.	n.d.	n.d.	n.d.	n.d.	n.d.	n.d.	n.d.	n.d.	n.d.	n.d.	n.d.	n.d.	n.d.	n.d.	n.d.	n.d	n.d
GB116	E. coli CipR evolved (1 mL, 2x increase, strain 1-3)	n.d.	n.d.	n.d.	n.d.	n.d.	25,25,24	n.d.	n.d.	n.d.	n.d.	n.d.	n.d.	n.d.	n.d.	n.d.	n.d.	n.d.	n.d.	n.d.	n.d.	n.d.	n.d.	n.d.	2,2,1	31.3,32.1,32.2
GB291	E. coli CipR evolved (1 mL, 2x increase, strain 1-4)	n.d.	n.d.	n.d.	n.d.	n.d.	24,24,24	n.d.	n.d.	n.d.	n.d.	n.d.	n.d.	n.d.	n.d.	n.d.	n.d.	n.d.	n.d.	n.d.	n.d.	n.d.	n.d.	n.d.	n.d	n.d
GB292	E. coli CipR evolved (1 mL, 2x increase, strain 1-5)	n.d.	n.d.	n.d.	n.d.	n.d.	24,24,25	n.d.	n.d.	n.d.	n.d.	n.d.	n.d.	n.d.	n.d.	n.d.	n.d.	n.d.	n.d.	n.d.	n.d.	n.d.	n.d.	n.d.	n.d	n.d
GB117	E. coli CipR evolved (1 mL, 2x increase, strain 2-1)	n.d.	n.d.	n.d.	n.d.	n.d.	24,25,25	n.d.	n.d.	n.d.	n.d.	n.d.	n.d.	n.d.	n.d.	n.d.	n.d.	n.d.	n.d.	n.d.	n.d.	n.d.	n.d.	n.d.	n.d	n.d
GB118	E. coli CipR evolved (1 mL, 2x increase, strain 2-2)	n.d.	n.d.	n.d.	n.d.	n.d.	25,25,26	n.d.	n.d.	n.d.	n.d.	n.d.	n.d.	n.d.	n.d.	n.d.	n.d.	n.d.	n.d.	n.d.	n.d.	n.d.	n.d.	n.d.	2,2,2	32.5,31.6,32.4
GB119	E. coli CipR evolved (1 mL, 2x increase, strain 2-3)	n.d.	n.d.	n.d.	n.d.	n.d.	26,26,25	n.d.	n.d.	n.d.	n.d.	n.d.	n.d.	n.d.	n.d.	n.d.	n.d.	n.d.	n.d.	n.d.	n.d.	n.d.	n.d.	n.d.	n.d	n.d
GB293	E. coli CipR evolved (1 mL, 2x increase, strain 2-4)	n.d.	n.d.	n.d.	n.d.	n.d.	25,24,24	n.d.	n.d.	n.d.	n.d.	n.d.	n.d.	n.d.	n.d.	n.d.	n.d.	n.d.	n.d.	n.d.	n.d.	n.d.	n.d.	n.d.	n.d	n.d
GB294	E. coli CipR evolved (1 mL, 2x increase, strain 2-5)	n.d.	n.d.	n.d.	n.d.	n.d.	25,25,25	n.d.	n.d.	n.d.	n.d.	n.d.	n.d.	n.d.	n.d.	n.d.	n.d.	n.d.	n.d.	n.d.	n.d.	n.d.	n.d.	n.d.	n.d	n.d
GB120	E. coli CipR evolved (1 mL, 2x increase, strain 3-1)	n.d.	n.d.	n.d.	n.d.	n.d.	29,28,29	n.d.	n.d.	n.d.	n.d.	n.d.	n.d.	n.d.	n.d.	n.d.	n.d.	n.d.	n.d.	n.d.	n.d.	n.d.	n.d.	n.d.	n.d	n.d
GB121	E. coli CipR evolved (1 mL, 2x increase, strain 3-2)	13,12,12	31,32,32	39,40,39	34,34,35	24,24,23	29,30,29	29,30,31	29,29,29	19,18,18	23,23,24	25,25,25	0,0,0	14,14,15	0,0,0	0,0,0	0,0,0	0,0,0	27,28,27	20,22,21	28,28,29	0,0,0	16,16,16	30,30,29	0.512,0.512,0.512	34.2,37.1,33.9
GB122	E. coli CipR evolved (1 mL, 2x increase, strain 3-3)	n.d.	n.d.	n.d.	n.d.	n.d.	23,24,24	n.d.	n.d.	n.d.	n.d.	n.d.	n.d.	n.d.	n.d.	n.d.	n.d.	n.d.	n.d.	n.d.	n.d.	n.d.	n.d.	n.d.	0.256,0.512,0.512	38.5,41.4,39
GB295	E. coli CipR evolved (1 mL, 2x increase, strain 3-4)	n.d.	n.d.	n.d.	n.d.	n.d.	29,29,30	n.d.	n.d.	n.d.	n.d.	n.d.	n.d.	n.d.	n.d.	n.d.	n.d.	n.d.	n.d.	n.d.	n.d.	n.d.	n.d.	n.d.	n.d	n.d
GB296	E. coli CipR evolved (1 mL, 2x increase, strain 3-5)	n.d.	n.d.	n.d.	n.d.	n.d.	24,24,25	n.d.	n.d.	n.d.	n.d.	n.d.	n.d.	n.d.	n.d.	n.d.	n.d.	n.d.	n.d.	n.d.	n.d.	n.d.	n.d.	n.d.	n.d	n.d
GB224	E. coli CipR evolved (1 mL, 2x increase, strain 4-1)	n.d.	n.d.	n.d.	n.d.	n.d.	28,29,29	n.d.	n.d.	n.d.	n.d.	n.d.	n.d.	n.d.	n.d.	n.d.	n.d.	n.d.	n.d.	n.d.	n.d.	n.d.	n.d.	n.d.	n.d	n.d
GB225	E. coli CipR evolved (1 mL, 2x increase, strain 4-2)	n.d.	n.d.	n.d.	n.d.	n.d.	29,28,28	n.d.	n.d.	n.d.	n.d.	n.d.	n.d.	n.d.	n.d.	n.d.	n.d.	n.d.	n.d.	n.d.	n.d.	n.d.	n.d.	n.d.	n.d	n.d
GB226	E. coli CipR evolved (1 mL, 2x increase, strain 4-3)	n.d.	n.d.	n.d.	n.d.	n.d.	27,27,28	n.d.	n.d.	n.d.	n.d.	n.d.	n.d.	n.d.	n.d.	n.d.	n.d.	n.d.	n.d.	n.d.	n.d.	n.d.	n.d.	n.d.	n.d	n.d
GB227	E. coli CipR evolved (1 mL, 2x increase, strain 4-4)	8,7,7	31,33,32	40,42,42	38,37,37	25,26,25	29,30,29	28,29,29	24,25,26	17,16,16	21,19,20	22,22,21	0,0,0	13,12,11	0,0,0	0,0,0	0,0,0	0,0,0	24,25,25	17,16,17	22,22,21	0,0,0	14,15,15	30,30,30	0.512,0.512,1	39.5,39.8,38.3
GB228	E. coli CipR evolved (1 mL, 2x increase, strain 4-5)	n.d.	n.d.	n.d.	n.d.	n.d.	28,28,27	n.d.	n.d.	n.d.	n.d.	n.d.	n.d.	n.d.	n.d.	n.d.	n.d.	n.d.	n.d.	n.d.	n.d.	n.d.	n.d.	n.d.	n.d	n.d
GB229	E. coli CipR evolved (1 mL, 2x increase, strain 5-1)	n.d.	n.d.	n.d.	n.d.	n.d.	28,28,28	n.d.	n.d.	n.d.	n.d.	n.d.	n.d.	n.d.	n.d.	n.d.	n.d.	n.d.	n.d.	n.d.	n.d.	n.d.	n.d.	n.d.	n.d	n.d
GB230	E. coli CipR evolved (1 mL, 2x increase, strain 5-2)	n.d.	n.d.	n.d.	n.d.	n.d.	27,28,28	n.d.	n.d.	n.d.	n.d.	n.d.	n.d.	n.d.	n.d.	n.d.	n.d.	n.d.	n.d.	n.d.	n.d.	n.d.	n.d.	n.d.	n.d	n.d
GB231	E. coli CipR evolved (1 mL, 2x increase, strain 5-3)	n.d.	n.d.	n.d.	n.d.	n.d.	29,28,27	n.d.	n.d.	n.d.	n.d.	n.d.	n.d.	n.d.	n.d.	n.d.	n.d.	n.d.	n.d.	n.d.	n.d.	n.d.	n.d.	n.d.	n.d	n.d
GB232	E. coli CipR evolved (1 mL, 2x increase, strain 5-4)	n.d.	n.d.	n.d.	n.d.	n.d.	28,27,27	n.d.	n.d.	n.d.	n.d.	n.d.	n.d.	n.d.	n.d.	n.d.	n.d.	n.d.	n.d.	n.d.	n.d.	n.d.	n.d.	n.d.	n.d	n.d
GB233	E. coli CipR evolved (1 mL, 2x increase, strain 5-5)	7,8,8	30,30,29	38,39,38	33,34,34	23,22,23	29,28,28	29,29,29	28,27,28	18,18,17	20,20,21	22,22,22	0,0,0	11,11,10	0,0,0	0,0,0	0,0,0	0,0,0	24,24,25	18,19,18	24,24,24	0,0,0	11,11,12	27,28,27	1,0.512,0.512	32.6,31.6,31.3
GB123	E. coli CipR evolved (10 mL, 1.5x increase, strain 1-1)	13,13,13	31,27,29	35,33,33	35,34,34	22,21,22	28,27,27	31,28,29	26,25,26	14,14,14	19,17,18	22,20,22	0,0,0	12,12,12	0,0,0	0,0,0	0,0,0	0,0,0	22,21,20	17,18,18	25,22,23	0,0,0	17,14,15	23,22,22	2,1,1	22.2,21.8,22.5
GB124	E. coli CipR evolved (10 mL, 1.5x increase, strain 1-2)	n.d.	n.d.	n.d.	n.d.	n.d.	28,28,27	n.d.	n.d.	n.d.	n.d.	n.d.	n.d.	n.d.	n.d.	n.d.	n.d.	n.d.	n.d.	n.d.	n.d.	n.d.	n.d.	n.d.	n.d	n.d
GB125	E. coli CipR evolved (10 mL, 1.5x increase, strain 1-3)	n.d.	n.d.	n.d.	n.d.	n.d.	27,26,27	n.d.	n.d.	n.d.	n.d.	n.d.	n.d.	n.d.	n.d.	n.d.	n.d.	n.d.	n.d.	n.d.	n.d.	n.d.	n.d.	n.d.	n.d	n.d
GB297	E. coli CipR evolved (10 mL, 1.5x increase, strain 1-4)	n.d.	n.d.	n.d.	n.d.	n.d.	26,26,27	n.d.	n.d.	n.d.	n.d.	n.d.	n.d.	n.d.	n.d.	n.d.	n.d.	n.d.	n.d.	n.d.	n.d.	n.d.	n.d.	n.d.	n.d	n.d
GB298	E. coli CipR evolved (10 mL, 1.5x increase, strain 1-5)	n.d.	n.d.	n.d.	n.d.	n.d.	27,26,28	n.d.	n.d.	n.d.	n.d.	n.d.	n.d.	n.d.	n.d.	n.d.	n.d.	n.d.	n.d.	n.d.	n.d.	n.d.	n.d.	n.d.	n.d	n.d
GB126	E. coli CipR evolved (10 mL, 1.5x increase, strain 2-1)	n.d.	n.d.	n.d.	n.d.	n.d.	25,26,25	n.d.	n.d.	n.d.	n.d.	n.d.	n.d.	n.d.	n.d.	n.d.	n.d.	n.d.	n.d.	n.d.	n.d.	n.d.	n.d.	n.d.	n.d	n.d
GB127	E. coli CipR evolved (10 mL, 1.5x increase, strain 2-2)	n.d.	n.d.	n.d.	n.d.	n.d.	25,24,24	n.d.	n.d.	n.d.	n.d.	n.d.	n.d.	n.d.	n.d.	n.d.	n.d.	n.d.	n.d.	n.d.	n.d.	n.d.	n.d.	n.d.	n.d	n.d
GB128	E. coli CipR evolved (10 mL, 1.5x increase, strain 2-3)	n.d.	n.d.	n.d.	n.d.	n.d.	24,25,25	n.d.	n.d.	n.d.	n.d.	n.d.	n.d.	n.d.	n.d.	n.d.	n.d.	n.d.	n.d.	n.d.	n.d.	n.d.	n.d.	n.d.	2,2,2	20.6,20,21
GB299	E. coli CipR evolved (10 mL, 1.5x increase, strain 2-4)	n.d.	n.d.	n.d.	n.d.	n.d.	25,26,25	n.d.	n.d.	n.d.	n.d.	n.d.	n.d.	n.d.	n.d.	n.d.	n.d.	n.d.	n.d.	n.d.	n.d.	n.d.	n.d.	n.d.	n.d	n.d
GB300	E. coli CipR evolved (10 mL, 1.5x increase, strain 2-5)	n.d.	n.d.	n.d.	n.d.	n.d.	26,25,25	n.d.	n.d.	n.d.	n.d.	n.d.	n.d.	n.d.	n.d.	n.d.	n.d.	n.d.	n.d.	n.d.	n.d.	n.d.	n.d.	n.d.	n.d	n.d
GB129	E. coli CipR evolved (10 mL, 1.5x increase, strain 3-1)	24,22,23	34,34,34	33,34,34	36,36,37	20,20,21	28,29,29	29,31,31	24,26,25	16,17,18	26,24,24	25,26,25	0,0,0	23,24,25	0,0,0	0,0,0	9,10,11	0,0,0	22,22,21	17,17,18	29,29,30	0,0,0	17,17,18	23,24,24	2,2,2	21.8,21.5,21.5
GB130	E. coli CipR evolved (10 mL, 1.5x increase, strain 3-2)	n.d.	n.d.	n.d.	n.d.	n.d.	29,28,28	n.d.	n.d.	n.d.	n.d.	n.d.	n.d.	n.d.	n.d.	n.d.	n.d.	n.d.	n.d.	n.d.	n.d.	n.d.	n.d.	n.d.	n.d	n.d
GB131	E. coli CipR evolved (10 mL, 1.5x increase, strain 3-3)	n.d.	n.d.	n.d.	n.d.	n.d.	28,28,27	n.d.	n.d.	n.d.	n.d.	n.d.	n.d.	n.d.	n.d.	n.d.	n.d.	n.d.	n.d.	n.d.	n.d.	n.d.	n.d.	n.d.	n.d	n.d
GB301	E. coli CipR evolved (10 mL, 1.5x increase, strain 3-4)	n.d.	n.d.	n.d.	n.d.	n.d.	27,28,27	n.d.	n.d.	n.d.	n.d.	n.d.	n.d.	n.d.	n.d.	n.d.	n.d.	n.d.	n.d.	n.d.	n.d.	n.d.	n.d.	n.d.	n.d	n.d
GB302	E. coli CipR evolved (10 mL, 1.5x increase, strain 3-5)	n.d.	n.d.	n.d.	n.d.	n.d.	27,28,28	n.d.	n.d.	n.d.	n.d.	n.d.	n.d.	n.d.	n.d.	n.d.	n.d.	n.d.	n.d.	n.d.	n.d.	n.d.	n.d.	n.d.	n.d	n.d
GB234	E. coli CipR evolved (10 mL, 1.5x increase, strain 4-1)	n.d.	n.d.	n.d.	n.d.	n.d.	24,25,25	n.d.	n.d.	n.d.	n.d.	n.d.	n.d.	n.d.	n.d.	n.d.	n.d.	n.d.	n.d.	n.d.	n.d.	n.d.	n.d.	n.d.	n.d	n.d
GB235	E. coli CipR evolved (10 mL, 1.5x increase, strain 4-2)	n.d.	n.d.	n.d.	n.d.	n.d.	25,25,25	n.d.	n.d.	n.d.	n.d.	n.d.	n.d.	n.d.	n.d.	n.d.	n.d.	n.d.	n.d.	n.d.	n.d.	n.d.	n.d.	n.d.	1,2,2	18.3,19.6,20.5
GB236	E. coli CipR evolved (10 mL, 1.5x increase, strain 4-3)	n.d.	n.d.	n.d.	n.d.	n.d.	25,24,25	n.d.	n.d.	n.d.	n.d.	n.d.	n.d.	n.d.	n.d.	n.d.	n.d.	n.d.	n.d.	n.d.	n.d.	n.d.	n.d.	n.d.	n.d	n.d
GB237	E. coli CipR evolved (10 mL, 1.5x increase, strain 4-4)	n.d.	n.d.	n.d.	n.d.	n.d.	25,25,25	n.d.	n.d.	n.d.	n.d.	n.d.	n.d.	n.d.	n.d.	n.d.	n.d.	n.d.	n.d.	n.d.	n.d.	n.d.	n.d.	n.d.	n.d	n.d
GB238	E. coli CipR evolved (10 mL, 1.5x increase, strain 4-5)	n.d.	n.d.	n.d.	n.d.	n.d.	24,24,25	n.d.	n.d.	n.d.	n.d.	n.d.	n.d.	n.d.	n.d.	n.d.	n.d.	n.d.	n.d.	n.d.	n.d.	n.d.	n.d.	n.d.	n.d	n.d
GB239	E. coli CipR evolved (10 mL, 1.5x increase, strain 5-1)	n.d.	n.d.	n.d.	n.d.	n.d.	25,26,25	n.d.	n.d.	n.d.	n.d.	n.d.	n.d.	n.d.	n.d.	n.d.	n.d.	n.d.	n.d.	n.d.	n.d.	n.d.	n.d.	n.d.	2,2,2	19.6,19.1,19.4
GB240	E. coli CipR evolved (10 mL, 1.5x increase, strain 5-2)	n.d.	n.d.	n.d.	n.d.	n.d.	25,25,24	n.d.	n.d.	n.d.	n.d.	n.d.	n.d.	n.d.	n.d.	n.d.	n.d.	n.d.	n.d.	n.d.	n.d.	n.d.	n.d.	n.d.	n.d	n.d
GB241	E. coli CipR evolved (10 mL, 1.5x increase, strain 5-3)	n.d.	n.d.	n.d.	n.d.	n.d.	25,24,25	n.d.	n.d.	n.d.	n.d.	n.d.	n.d.	n.d.	n.d.	n.d.	n.d.	n.d.	n.d.	n.d.	n.d.	n.d.	n.d.	n.d.	n.d	n.d
GB242	E. coli CipR evolved (10 mL, 1.5x increase, strain 5-4)	n.d.	n.d.	n.d.	n.d.	n.d.	24,25,24	n.d.	n.d.	n.d.	n.d.	n.d.	n.d.	n.d.	n.d.	n.d.	n.d.	n.d.	n.d.	n.d.	n.d.	n.d.	n.d.	n.d.	n.d	n.d
GB243	E. coli CipR evolved (10 mL, 1.5x increase, strain 5-5)	n.d.	n.d.	n.d.	n.d.	n.d.	25,23,25	n.d.	n.d.	n.d.	n.d.	n.d.	n.d.	n.d.	n.d.	n.d.	n.d.	n.d.	n.d.	n.d.	n.d.	n.d.	n.d.	n.d.	n.d	n.d
GB132	E. coli CipR evolved (10 mL, 2x increase, strain 1-1)	n.d.	n.d.	n.d.	n.d.	n.d.	24,24,25	n.d.	n.d.	n.d.	n.d.	n.d.	n.d.	n.d.	n.d.	n.d.	n.d.	n.d.	n.d.	n.d.	n.d.	n.d.	n.d.	n.d.	n.d	n.d
GB133	E. coli CipR evolved (10 mL, 2x increase, strain 1-2)	n.d.	n.d.	n.d.	n.d.	n.d.	25,25,24	n.d.	n.d.	n.d.	n.d.	n.d.	n.d.	n.d.	n.d.	n.d.	n.d.	n.d.	n.d.	n.d.	n.d.	n.d.	n.d.	n.d.	n.d	n.d
GB134	E. coli CipR evolved (10 mL, 2x increase, strain 1-3)	n.d.	n.d.	n.d.	n.d.	n.d.	24,25,25	n.d.	n.d.	n.d.	n.d.	n.d.	n.d.	n.d.	n.d.	n.d.	n.d.	n.d.	n.d.	n.d.	n.d.	n.d.	n.d.	n.d.	4,2,2	21.4,21.6,21.1
GB303	E. coli CipR evolved (10 mL, 2x increase, strain 1-4)	n.d.	n.d.	n.d.	n.d.	n.d.	25,24,24	n.d.	n.d.	n.d.	n.d.	n.d.	n.d.	n.d.	n.d.	n.d.	n.d.	n.d.	n.d.	n.d.	n.d.	n.d.	n.d.	n.d.	n.d	n.d
GB304	E. coli CipR evolved (10 mL, 2x increase, strain 1-5)	n.d.	n.d.	n.d.	n.d.	n.d.	24,24,25	n.d.	n.d.	n.d.	n.d.	n.d.	n.d.	n.d.	n.d.	n.d.	n.d.	n.d.	n.d.	n.d.	n.d.	n.d.	n.d.	n.d.	n.d	n.d
GB135	E. coli CipR evolved (10 mL, 2x increase, strain 2-1)	n.d.	n.d.	n.d.	n.d.	n.d.	24,25,24	n.d.	n.d.	n.d.	n.d.	n.d.	n.d.	n.d.	n.d.	n.d.	n.d.	n.d.	n.d.	n.d.	n.d.	n.d.	n.d.	n.d.	1,1,2	20.2,19.6,19.6
GB136	E. coli CipR evolved (10 mL, 2x increase, strain 2-2)	n.d.	n.d.	n.d.	n.d.	n.d.	24,24,25	n.d.	n.d.	n.d.	n.d.	n.d.	n.d.	n.d.	n.d.	n.d.	n.d.	n.d.	n.d.	n.d.	n.d.	n.d.	n.d.	n.d.	n.d	n.d
GB137	E. coli CipR evolved (10 mL, 2x increase, strain 2-3)	n.d.	n.d.	n.d.	n.d.	n.d.	25,24,25	n.d.	n.d.	n.d.	n.d.	n.d.	n.d.	n.d.	n.d.	n.d.	n.d.	n.d.	n.d.	n.d.	n.d.	n.d.	n.d.	n.d.	n.d	n.d
GB305	E. coli CipR evolved (10 mL, 2x increase, strain 2-4)	n.d.	n.d.	n.d.	n.d.	n.d.	24,24,24	n.d.	n.d.	n.d.	n.d.	n.d.	n.d.	n.d.	n.d.	n.d.	n.d.	n.d.	n.d.	n.d.	n.d.	n.d.	n.d.	n.d.	n.d	n.d
GB306	E. coli CipR evolved (10 mL, 2x increase, strain 2-5)	n.d.	n.d.	n.d.	n.d.	n.d.	24,23,24	n.d.	n.d.	n.d.	n.d.	n.d.	n.d.	n.d.	n.d.	n.d.	n.d.	n.d.	n.d.	n.d.	n.d.	n.d.	n.d.	n.d.	n.d	n.d
GB138	E. coli CipR evolved (10 mL, 2x increase, strain 3-1)	n.d.	n.d.	n.d.	n.d.	n.d.	25,24,25	n.d.	n.d.	n.d.	n.d.	n.d.	n.d.	n.d.	n.d.	n.d.	n.d.	n.d.	n.d.	n.d.	n.d.	n.d.	n.d.	n.d.	n.d	n.d
GB139	E. coli CipR evolved (10 mL, 2x increase, strain 3-2)	n.d.	n.d.	n.d.	n.d.	n.d.	25,25,26	n.d.	n.d.	n.d.	n.d.	n.d.	n.d.	n.d.	n.d.	n.d.	n.d.	n.d.	n.d.	n.d.	n.d.	n.d.	n.d.	n.d.	n.d	n.d
GB140	E. coli CipR evolved (10 mL, 2x increase, strain 3-3)	n.d.	n.d.	n.d.	n.d.	n.d.	26,26,25	n.d.	n.d.	n.d.	n.d.	n.d.	n.d.	n.d.	n.d.	n.d.	n.d.	n.d.	n.d.	n.d.	n.d.	n.d.	n.d.	n.d.	1,1,1	19.1,18.9,21.6
GB307	E. coli CipR evolved (10 mL, 2x increase, strain 3-4)	n.d.	n.d.	n.d.	n.d.	n.d.	25,26,26	n.d.	n.d.	n.d.	n.d.	n.d.	n.d.	n.d.	n.d.	n.d.	n.d.	n.d.	n.d.	n.d.	n.d.	n.d.	n.d.	n.d.	n.d	n.d
GB308	E. coli CipR evolved (10 mL, 2x increase, strain 3-5)	n.d.	n.d.	n.d.	n.d.	n.d.	25,26,25	n.d.	n.d.	n.d.	n.d.	n.d.	n.d.	n.d.	n.d.	n.d.	n.d.	n.d.	n.d.	n.d.	n.d.	n.d.	n.d.	n.d.	n.d	n.d
GB244	E. coli CipR evolved (10 mL, 2x increase, strain 4-1)	n.d.	n.d.	n.d.	n.d.	n.d.	25,24,25	n.d.	n.d.	n.d.	n.d.	n.d.	n.d.	n.d.	n.d.	n.d.	n.d.	n.d.	n.d.	n.d.	n.d.	n.d.	n.d.	n.d.	n.d	n.d
GB245	E. coli CipR evolved (10 mL, 2x increase, strain 4-2)	n.d.	n.d.	n.d.	n.d.	n.d.	25,25,25	n.d.	n.d.	n.d.	n.d.	n.d.	n.d.	n.d.	n.d.	n.d.	n.d.	n.d.	n.d.	n.d.	n.d.	n.d.	n.d.	n.d.	n.d	n.d
GB246	E. coli CipR evolved (10 mL, 2x increase, strain 4-3)	n.d.	n.d.	n.d.	n.d.	n.d.	25,26,25	n.d.	n.d.	n.d.	n.d.	n.d.	n.d.	n.d.	n.d.	n.d.	n.d.	n.d.	n.d.	n.d.	n.d.	n.d.	n.d.	n.d.	1,1,1	20.5,20.6,20.8
GB247	E. coli CipR evolved (10 mL, 2x increase, strain 4-4)	n.d.	n.d.	n.d.	n.d.	n.d.	26,25,25	n.d.	n.d.	n.d.	n.d.	n.d.	n.d.	n.d.	n.d.	n.d.	n.d.	n.d.	n.d.	n.d.	n.d.	n.d.	n.d.	n.d.	n.d	n.d
GB248	E. coli CipR evolved (10 mL, 2x increase, strain 4-5)	n.d.	n.d.	n.d.	n.d.	n.d.	26,25,25	n.d.	n.d.	n.d.	n.d.	n.d.	n.d.	n.d.	n.d.	n.d.	n.d.	n.d.	n.d.	n.d.	n.d.	n.d.	n.d.	n.d.	n.d	n.d
GB249	E. coli CipR evolved (10 mL, 2x increase, strain 5-1)	n.d.	n.d.	n.d.	n.d.	n.d.	24,25,24	n.d.	n.d.	n.d.	n.d.	n.d.	n.d.	n.d.	n.d.	n.d.	n.d.	n.d.	n.d.	n.d.	n.d.	n.d.	n.d.	n.d.	n.d	n.d
GB250	E. coli CipR evolved (10 mL, 2x increase, strain 5-2)	n.d.	n.d.	n.d.	n.d.	n.d.	25,25,25	n.d.	n.d.	n.d.	n.d.	n.d.	n.d.	n.d.	n.d.	n.d.	n.d.	n.d.	n.d.	n.d.	n.d.	n.d.	n.d.	n.d.	n.d	n.d
GB251	E. coli CipR evolved (10 mL, 2x increase, strain 5-3)	n.d.	n.d.	n.d.	n.d.	n.d.	25,24,25	n.d.	n.d.	n.d.	n.d.	n.d.	n.d.	n.d.	n.d.	n.d.	n.d.	n.d.	n.d.	n.d.	n.d.	n.d.	n.d.	n.d.	n.d	n.d
GB252	E. coli CipR evolved (10 mL, 2x increase, strain 5-4)	n.d.	n.d.	n.d.	n.d.	n.d.	25,26,25	n.d.	n.d.	n.d.	n.d.	n.d.	n.d.	n.d.	n.d.	n.d.	n.d.	n.d.	n.d.	n.d.	n.d.	n.d.	n.d.	n.d.	2,1,1	20.7,21,20.9
GB253	E. coli CipR evolved (10 mL, 2x increase, strain 5-5)	n.d.	n.d.	n.d.	n.d.	n.d.	25,26,26	n.d.	n.d.	n.d.	n.d.	n.d.	n.d.	n.d.	n.d.	n.d.	n.d.	n.d.	n.d.	n.d.	n.d.	n.d.	n.d.	n.d.	n.d	n.d
GB788	GB92 evolved for 100 generations in LB (lineage 1)	n.d.	n.d.	n.d.	n.d.	n.d.	29,30,30	n.d.	n.d.	n.d.	n.d.	n.d.	n.d.	n.d.	n.d.	n.d.	n.d.	n.d.	n.d.	n.d.	n.d.	n.d.	n.d.	n.d.	n.d	37.2,36.2,35.1
GB789	GB92 evolved for 100 generations in LB (lineage 2)	n.d.	n.d.	n.d.	n.d.	n.d.	28,29,29	n.d.	n.d.	n.d.	n.d.	n.d.	n.d.	n.d.	n.d.	n.d.	n.d.	n.d.	n.d.	n.d.	n.d.	n.d.	n.d.	n.d.	n.d	23,22.8,23.3
GB790	GB92 evolved for 100 generations in LB (lineage 3)	n.d.	n.d.	n.d.	n.d.	n.d.	30,30,31	n.d.	n.d.	n.d.	n.d.	n.d.	n.d.	n.d.	n.d.	n.d.	n.d.	n.d.	n.d.	n.d.	n.d.	n.d.	n.d.	n.d.	n.d	40.3,32.5,35
GB791	GB121 evolved for 100 generations in LB (lineage 1)	n.d.	n.d.	n.d.	n.d.	n.d.	31,30,30	n.d.	n.d.	n.d.	n.d.	n.d.	n.d.	n.d.	n.d.	n.d.	n.d.	n.d.	n.d.	n.d.	n.d.	n.d.	n.d.	n.d.	n.d	35.6,36,34.8
GB792	GB121 evolved for 100 generations in LB (lineage 2)	n.d.	n.d.	n.d.	n.d.	n.d.	29,29,31	n.d.	n.d.	n.d.	n.d.	n.d.	n.d.	n.d.	n.d.	n.d.	n.d.	n.d.	n.d.	n.d.	n.d.	n.d.	n.d.	n.d.	n.d	34.8,36.5,36.4
GB793	GB121 evolved for 100 generations in LB (lineage 3)	n.d.	n.d.	n.d.	n.d.	n.d.	29,29,28	n.d.	n.d.	n.d.	n.d.	n.d.	n.d.	n.d.	n.d.	n.d.	n.d.	n.d.	n.d.	n.d.	n.d.	n.d.	n.d.	n.d.	n.d	27.3,27.2,27.5
GB794	GB233 evolved for 100 generations in LB (lineage 1)	n.d.	n.d.	n.d.	n.d.	n.d.	27,28,28	n.d.	n.d.	n.d.	n.d.	n.d.	n.d.	n.d.	n.d.	n.d.	n.d.	n.d.	n.d.	n.d.	n.d.	n.d.	n.d.	n.d.	n.d	22.7,22.2,21.7
GB795	GB233 evolved for 100 generations in LB (lineage 2)	n.d.	n.d.	n.d.	n.d.	n.d.	29,28,28	n.d.	n.d.	n.d.	n.d.	n.d.	n.d.	n.d.	n.d.	n.d.	n.d.	n.d.	n.d.	n.d.	n.d.	n.d.	n.d.	n.d.	n.d	30.8,32.6,32
GB796	GB233 evolved for 100 generations in LB (lineage 3)	n.d.	n.d.	n.d.	n.d.	n.d.	30,30,29	n.d.	n.d.	n.d.	n.d.	n.d.	n.d.	n.d.	n.d.	n.d.	n.d.	n.d.	n.d.	n.d.	n.d.	n.d.	n.d.	n.d.	n.d	33.5,32.6,32.8
GB797	GB197 evolved for 100 generations in LB (lineage 1)	n.d.	n.d.	n.d.	n.d.	n.d.	27,27,26	n.d.	n.d.	n.d.	n.d.	n.d.	n.d.	n.d.	n.d.	n.d.	n.d.	n.d.	n.d.	n.d.	n.d.	n.d.	n.d.	n.d.	n.d	29,26.3,27.2
GB798	GB197 evolved for 100 generations in LB (lineage 2)	n.d.	n.d.	n.d.	n.d.	n.d.	29,28,28	n.d.	n.d.	n.d.	n.d.	n.d.	n.d.	n.d.	n.d.	n.d.	n.d.	n.d.	n.d.	n.d.	n.d.	n.d.	n.d.	n.d.	n.d	30.1,33.3,35.5
GB799	GB197 evolved for 100 generations in LB (lineage 3)	n.d.	n.d.	n.d.	n.d.	n.d.	28,29,29	n.d.	n.d.	n.d.	n.d.	n.d.	n.d.	n.d.	n.d.	n.d.	n.d.	n.d.	n.d.	n.d.	n.d.	n.d.	n.d.	n.d.	n.d	27.3,27.3,27.5
GB800	GB227 evolved for 100 generations in LB (lineage 1)	n.d.	n.d.	n.d.	n.d.	n.d.	28,28,29	n.d.	n.d.	n.d.	n.d.	n.d.	n.d.	n.d.	n.d.	n.d.	n.d.	n.d.	n.d.	n.d.	n.d.	n.d.	n.d.	n.d.	n.d	23.8,23.7,23.7
GB801	GB227 evolved for 100 generations in LB (lineage 2)	n.d.	n.d.	n.d.	n.d.	n.d.	30,29,30	n.d.	n.d.	n.d.	n.d.	n.d.	n.d.	n.d.	n.d.	n.d.	n.d.	n.d.	n.d.	n.d.	n.d.	n.d.	n.d.	n.d.	n.d	36.8,36.8,37.1
GB802	GB227 evolved for 100 generations in LB (lineage 3)	n.d.	n.d.	n.d.	n.d.	n.d.	26,26,26	n.d.	n.d.	n.d.	n.d.	n.d.	n.d.	n.d.	n.d.	n.d.	n.d.	n.d.	n.d.	n.d.	n.d.	n.d.	n.d.	n.d.	n.d	23.5,24.7,25.8
GB840	GB92 evolved for 100 generations in LB (lineage 1)	n.d.	n.d.	n.d.	n.d.	n.d.	29,29,30	n.d.	n.d.	n.d.	n.d.	n.d.	n.d.	n.d.	n.d.	n.d.	n.d.	n.d.	n.d.	n.d.	n.d.	n.d.	n.d.	n.d.	n.d	22.4,22.4,25.7
GB841	GB92 evolved for 100 generations in LB (lineage 2)	n.d.	n.d.	n.d.	n.d.	n.d.	28,29,29	n.d.	n.d.	n.d.	n.d.	n.d.	n.d.	n.d.	n.d.	n.d.	n.d.	n.d.	n.d.	n.d.	n.d.	n.d.	n.d.	n.d.	n.d	22.2,21.9,22.6
GB842	GB92 evolved for 100 generations in LB (lineage 3)	n.d.	n.d.	n.d.	n.d.	n.d.	29,28,28	n.d.	n.d.	n.d.	n.d.	n.d.	n.d.	n.d.	n.d.	n.d.	n.d.	n.d.	n.d.	n.d.	n.d.	n.d.	n.d.	n.d.	n.d	22,22.3,22.2
GB843	GB92 evolved for 100 generations in LB (lineage 1)	n.d.	n.d.	n.d.	n.d.	n.d.	30,29,29	n.d.	n.d.	n.d.	n.d.	n.d.	n.d.	n.d.	n.d.	n.d.	n.d.	n.d.	n.d.	n.d.	n.d.	n.d.	n.d.	n.d.	n.d	21.4,21.1,21.3
GB844	GB92 evolved for 100 generations in LB (lineage 2)	n.d.	n.d.	n.d.	n.d.	n.d.	29,28,29	n.d.	n.d.	n.d.	n.d.	n.d.	n.d.	n.d.	n.d.	n.d.	n.d.	n.d.	n.d.	n.d.	n.d.	n.d.	n.d.	n.d.	n.d	21.7,21.5,21.6
GB845	GB92 evolved for 100 generations in LB (lineage 3)	n.d.	n.d.	n.d.	n.d.	n.d.	28,29,29	n.d.	n.d.	n.d.	n.d.	n.d.	n.d.	n.d.	n.d.	n.d.	n.d.	n.d.	n.d.	n.d.	n.d.	n.d.	n.d.	n.d.	n.d	21.7,21.3,21
GB846	GB92 evolved for 100 generations in LB (lineage 1)	n.d.	n.d.	n.d.	n.d.	n.d.	27,27,27	n.d.	n.d.	n.d.	n.d.	n.d.	n.d.	n.d.	n.d.	n.d.	n.d.	n.d.	n.d.	n.d.	n.d.	n.d.	n.d.	n.d.	n.d	21.2,21.6,22
GB847	GB92 evolved for 100 generations in LB (lineage 2)	n.d.	n.d.	n.d.	n.d.	n.d.	27,27,28	n.d.	n.d.	n.d.	n.d.	n.d.	n.d.	n.d.	n.d.	n.d.	n.d.	n.d.	n.d.	n.d.	n.d.	n.d.	n.d.	n.d.	n.d	21.8,22.2,22.2
GB848	GB92 evolved for 100 generations in LB (lineage 3)	n.d.	n.d.	n.d.	n.d.	n.d.	28,27,27	n.d.	n.d.	n.d.	n.d.	n.d.	n.d.	n.d.	n.d.	n.d.	n.d.	n.d.	n.d.	n.d.	n.d.	n.d.	n.d.	n.d.	n.d	22,21.9,22.1
GB849	GB92 evolved for 100 generations in LB (lineage 1)	n.d.	n.d.	n.d.	n.d.	n.d.	26,26,27	n.d.	n.d.	n.d.	n.d.	n.d.	n.d.	n.d.	n.d.	n.d.	n.d.	n.d.	n.d.	n.d.	n.d.	n.d.	n.d.	n.d.	n.d	20.7,16.1,17.2
GB850	GB92 evolved for 100 generations in LB (lineage 2)	n.d.	n.d.	n.d.	n.d.	n.d.	26,27,26	n.d.	n.d.	n.d.	n.d.	n.d.	n.d.	n.d.	n.d.	n.d.	n.d.	n.d.	n.d.	n.d.	n.d.	n.d.	n.d.	n.d.	n.d	19.4,17.1,18.5
GB851	GB92 evolved for 100 generations in LB (lineage 3)	n.d.	n.d.	n.d.	n.d.	n.d.	28,29,29	n.d.	n.d.	n.d.	n.d.	n.d.	n.d.	n.d.	n.d.	n.d.	n.d.	n.d.	n.d.	n.d.	n.d.	n.d.	n.d.	n.d.	n.d	22.1,22.4,23.7
GB852	GB92 evolved for 100 generations in LB (lineage 1)	n.d.	n.d.	n.d.	n.d.	n.d.	38,38,37	n.d.	n.d.	n.d.	n.d.	n.d.	n.d.	n.d.	n.d.	n.d.	n.d.	n.d.	n.d.	n.d.	n.d.	n.d.	n.d.	n.d.	n.d	35.7,34.2,34
GB853	GB92 evolved for 100 generations in LB (lineage 2)	n.d.	n.d.	n.d.	n.d.	n.d.	37,37,38	n.d.	n.d.	n.d.	n.d.	n.d.	n.d.	n.d.	n.d.	n.d.	n.d.	n.d.	n.d.	n.d.	n.d.	n.d.	n.d.	n.d.	n.d	28.8,29.4,30.1
GB854	GB92 evolved for 100 generations in LB (lineage 3)	n.d.	n.d.	n.d.	n.d.	n.d.	30,31,31	n.d.	n.d.	n.d.	n.d.	n.d.	n.d.	n.d.	n.d.	n.d.	n.d.	n.d.	n.d.	n.d.	n.d.	n.d.	n.d.	n.d.	n.d	27.9,28.1,28.3
GB497	E. coli GB92 cmoB(wt)	12,14,11	34,34,35	39,39,38	35,35,36	23,25,23	29,30,30	31,32,31	27,27,26	18,18,20	24,24,25	26,26,26	0,0,0	12,13,13	0,0,0	0,0,0	0,0,0	0,0,0	27,28,27	21,22,21	27,28,29	0,0,0	15,16,13	29,31,30	n.d	n.d
GB500	E. coli GB92 yheO(wt)	13,14,15	30,32,32	34,36,35	33,34,33	20,21,21	26,25,26	28,29,29	25,26,26	15,15,17	20,21,21	21,23,22	0,0,0	11,12,19	9,8,9	0,0,0	11,11,11	7,8,8	25,27,26	20,20,22	24,25,24	18,18,15	16,15,13	29,29,27	n.d	n.d
GB804	E. coli GB92 ∆relA	n.d.	n.d.	n.d.	n.d.	n.d.	29,28,29	n.d.	n.d.	n.d.	n.d.	n.d.	n.d.	n.d.	n.d.	n.d.	n.d.	n.d.	n.d.	n.d.	n.d.	n.d.	n.d.	n.d.	n.d	n.d
GB805	E. coli GB92 ∆dksA	n.d.	n.d.	n.d.	n.d.	n.d.	29,30,30	n.d.	n.d.	n.d.	n.d.	n.d.	n.d.	n.d.	n.d.	n.d.	n.d.	n.d.	n.d.	n.d.	n.d.	n.d.	n.d.	n.d.	n.d	n.d
GB498	E. coli GB121 tusC(wt)	18,20,19	31,33,32	35,36,34	36,36,34	20,21,19	26,26,26	29,28,30	25,26,25	15,15,13	21,21,21	22,23,24	0,0,0	14,15,18	9,10,9	0,0,0	12,12,12	9,10,11	28,28,26	19,20,19	26,27,25	11,12,9	11,12,12	29,30,28	n.d	n.d
GB718	E. coli GB121 mtlD(wt)	14,13,13	33,31,32	39,40,41	35,36,36	25,23,25	29,30,30	29,31,31	28,29,29	19,20,19	24,24,25	26,26,25	0,0,0	16,16,15	0,0,0	0,0,0	0,0,0	0,0,0	28,28,27	21,21,20	29,30,29	0,0,0	17,16,16	30,29,28	n.d	n.d
GB695	E. coli GB121 ∆relA	n.d.	n.d.	n.d.	n.d.	n.d.	30,30,31	n.d.	n.d.	n.d.	n.d.	n.d.	n.d.	n.d.	n.d.	n.d.	n.d.	n.d.	n.d.	n.d.	n.d.	n.d.	n.d.	n.d.	n.d	n.d
GB719	E. coli GB121 ∆dksA	n.d.	n.d.	n.d.	n.d.	n.d.	31,32,30	n.d.	n.d.	n.d.	n.d.	n.d.	n.d.	n.d.	n.d.	n.d.	n.d.	n.d.	n.d.	n.d.	n.d.	n.d.	n.d.	n.d.	n.d	n.d
GB499	E. coli GB233 tusC(wt)	13,14,13	29,31,30	34,35,36	34,35,34	20,21,19	25,26,26	27,28,28	26,26,25	15,15,16	18,18,20	20,20,21	0,0,0	12,12,14	0,0,0	0,0,0	9,10,10	7,8,6	25,25,23	18,19,21	23,24,22	14,15,12	15,16,14	26,27,25	n.d	n.d
GB812	E. coli GB233 ∆relA	n.d.	n.d.	n.d.	n.d.	n.d.	30,31,30	n.d.	n.d.	n.d.	n.d.	n.d.	n.d.	n.d.	n.d.	n.d.	n.d.	n.d.	n.d.	n.d.	n.d.	n.d.	n.d.	n.d.	n.d	n.d
GB813	E. coli GB233 ∆dksA	n.d.	n.d.	n.d.	n.d.	n.d.	30,28,29	n.d.	n.d.	n.d.	n.d.	n.d.	n.d.	n.d.	n.d.	n.d.	n.d.	n.d.	n.d.	n.d.	n.d.	n.d.	n.d.	n.d.	n.d	n.d
GB607	E. coli GB197 mnmA(wt)	15,14,13	32,31,31	38,39,38	33,35,35	22,22,22	25,26,25	27,27,26	26,25,25	15,15,16	20,20,20	22,22,22	0,0,0	11,12,11	0,0,0	0,0,0	0,0,0	0,0,0	27,27,27	16,16,17	26,27,26	15,14,15	16,17,17	29,28,29	n.d	n.d
GB608	E. coli GB197 ∆relA	n.d.	n.d.	n.d.	n.d.	n.d.	31,30,30	n.d.	n.d.	n.d.	n.d.	n.d.	n.d.	n.d.	n.d.	n.d.	n.d.	n.d.	n.d.	n.d.	n.d.	n.d.	n.d.	n.d.	n.d	n.d
GB723	E. coli GB197 ∆dksA	n.d.	n.d.	n.d.	n.d.	n.d.	29, 30, 30	n.d.	n.d.	n.d.	n.d.	n.d.	n.d.	n.d.	n.d.	n.d.	n.d.	n.d.	n.d.	n.d.	n.d.	n.d.	n.d.	n.d.	n.d	n.d
GB610	E. coli GB227 mnmA(wt)	13,14,13	32,32,31	40,40,41	35,36,36	23,24,24	25,25,26	28,29,28	26,25,26	16,16,15	20,21,21	23,22,22	0,0,0	14,14,12	0,0,0	0,0,0	0,0,0	0,0,0	27,27,27	20,18,19	26,27,26	20,20,19	17,17,16	30,29,30	n.d	n.d
GB609	E. coli GB227 bipA(wt)	9,8,8	33,33,32	39,39,40	37,37,37	24,25,25	30,30,29	28,28,27	27,26,26	15,16,16	22,21,20	22,22,23	0,0,0	11,12,12	0,0,0	0,0,0	0,0,0	0,0,0	26,26,27	18,18,17	25,25,25	0,0,0	16,16,16	29,29,28	n.d	n.d
GB694	E. coli GB227 ∆relA	n.d.	n.d.	n.d.	n.d.	n.d.	29,30,30	n.d.	n.d.	n.d.	n.d.	n.d.	n.d.	n.d.	n.d.	n.d.	n.d.	n.d.	n.d.	n.d.	n.d.	n.d.	n.d.	n.d.	n.d	n.d
GB724	E. coli GB227 ∆dksA	n.d.	n.d.	n.d.	n.d.	n.d.	31,32,31	n.d.	n.d.	n.d.	n.d.	n.d.	n.d.	n.d.	n.d.	n.d.	n.d.	n.d.	n.d.	n.d.	n.d.	n.d.	n.d.	n.d.	n.d	n.d
GB501	E. coli GB210 metG(wt)	15,15,16	31,32,33	33,34,34	31,33,35	20,21,20	24,25,25	26,27,29	24,25,24	16,16,16	21,21,21	22,22,24	0,0,0	17,18,19	9,9,9	0,0,0	8,9,9	19,20,19	30,31,30	21,23,20	23,24,23	8,7,8	15,16,13	26,28,27	n.d	n.d
GB810	E. coli GB92 ∆relA	n.d.	n.d.	n.d.	n.d.	n.d.	29,30,29	n.d.	n.d.	n.d.	n.d.	n.d.	n.d.	n.d.	n.d.	n.d.	n.d.	n.d.	n.d.	n.d.	n.d.	n.d.	n.d.	n.d.	n.d	n.d
GB811	E. coli GB92 ∆dksA	n.d.	n.d.	n.d.	n.d.	n.d.	30,29,29	n.d.	n.d.	n.d.	n.d.	n.d.	n.d.	n.d.	n.d.	n.d.	n.d.	n.d.	n.d.	n.d.	n.d.	n.d.	n.d.	n.d.	n.d	n.d
GB720	E. coli GB123 gadC(wt)	22,22,23	31,30,29	34,34,33	33,34,35	22,22,23	28,28,29	29,30,30	26,26,26	17,17,16	21,21,22	22,21,22	0,0,0	18,17,18	0,0,0	0,0,0	0,0,0	0,0,0	24,24,25	20,20,18	27,28,29	0,0,0	17,16,16	22,21,22	n.d	n.d
GB611	E. coli GB123 sspA(wt)	13,13,14	29,29,30	32,32,33	31,32,32	20,20,21	24,25,25	26,26,27	24,24,23	17,17,16	18,19,19	20,20,21	0,0,0	14,14,13	0,0,0	0,0,0	0,0,0	0,0,0	21,22,22	21,21,22	23,22,22	0,0,0	14,13,14	25,26,25	n.d	n.d
GB612	E. coli GB123 ∆relA	n.d.	n.d.	n.d.	n.d.	n.d.	31,31,32	n.d.	n.d.	n.d.	n.d.	n.d.	n.d.	n.d.	n.d.	n.d.	n.d.	n.d.	n.d.	n.d.	n.d.	n.d.	n.d.	n.d.	n.d	n.d
GB721	E. coli GB123 ∆dksA	n.d.	n.d.	n.d.	n.d.	n.d.	28,28,29	n.d.	n.d.	n.d.	n.d.	n.d.	n.d.	n.d.	n.d.	n.d.	n.d.	n.d.	n.d.	n.d.	n.d.	n.d.	n.d.	n.d.	n.d	n.d
GB496	E. coli GB129 sspA(wt)	21,22,23	34,35,35	33,34,33	34,35,35	19,20,20	25,25,24	26,27,28	24,25,24	12,12,12	24,25,25	24,25,25	0,0,0	25,26,25	11,11,11	0,0,0	12,12,10	0,0,0	23,23,23	23,23,23	26,27,25	0,0,0	16,17,15	25,26,26	n.d	n.d
GB806	E. coli GB129 ∆relA	n.d.	n.d.	n.d.	n.d.	n.d.	31,32,31	n.d.	n.d.	n.d.	n.d.	n.d.	n.d.	n.d.	n.d.	n.d.	n.d.	n.d.	n.d.	n.d.	n.d.	n.d.	n.d.	n.d.	n.d	n.d
GB807	E. coli GB129 ∆dksA	n.d.	n.d.	n.d.	n.d.	n.d.	31,31,30	n.d.	n.d.	n.d.	n.d.	n.d.	n.d.	n.d.	n.d.	n.d.	n.d.	n.d.	n.d.	n.d.	n.d.	n.d.	n.d.	n.d.	n.d	n.d
GB495	E. coli GB203 sspA(wt)	12,12,12	32,32,33	31,32,34	34,35,36	21,21,22	23,24,25	28,29,28	27,28,25	15,15,17	20,21,20	21,21,24	0,0,0	11,12,9	0,0,0	0,0,0	10,10,10	7,7,7	24,25,27	19,19,19	25,26,24	13,14,14	12,12,14	26,26,26	n.d	n.d
GB808	E. coli GB203 ∆relA	n.d.	n.d.	n.d.	n.d.	n.d.	29,29,30	n.d.	n.d.	n.d.	n.d.	n.d.	n.d.	n.d.	n.d.	n.d.	n.d.	n.d.	n.d.	n.d.	n.d.	n.d.	n.d.	n.d.	n.d	n.d
GB809	E. coli GB203 ∆dksA	n.d.	n.d.	n.d.	n.d.	n.d.	29,29,29	n.d.	n.d.	n.d.	n.d.	n.d.	n.d.	n.d.	n.d.	n.d.	n.d.	n.d.	n.d.	n.d.	n.d.	n.d.	n.d.	n.d.	n.d	n.d
GB604	E. coli GB279 guaA(wt)	18,19,20	29,29,30	35,35,35	33,32,32	19,20,21	23,24,24	28,27,28	24,25,25	16,16,16	20,21,22	25,24,25	0,0,0	14,15,15	0,0,0	0,0,0	10,10,9	9,9,10	29,29,30	16,18,17	24,24,24	0,0,0	17,19,17	25,25,26	n.d	n.d
GB605	E. coli GB279 rluF(wt)	18,18,19	40,41,41	52,54,55	43,44,44	25,27,26	44,45,45	45,44,44	41,40,40	29,28,28	22,20,22	26,26,25	0,0,0	11,11,11	9,10,10	0,0,0	10,9,9	0,0,0	26,27,28	34,32,32	26,25,26	0,0,0	20,19,18	30,29,29	n.d	n.d
GB606	E. coli GB279 ∆relA	n.d.	n.d.	n.d.	n.d.	n.d.	43,43,44	n.d.	n.d.	n.d.	n.d.	n.d.	n.d.	n.d.	n.d.	n.d.	n.d.	n.d.	n.d.	n.d.	n.d.	n.d.	n.d.	n.d.	n.d	n.d
GB722	E. coli GB279 ∆dksA	n.d.	n.d.	n.d.	n.d.	n.d.	41,41,43	n.d.	n.d.	n.d.	n.d.	n.d.	n.d.	n.d.	n.d.	n.d.	n.d.	n.d.	n.d.	n.d.	n.d.	n.d.	n.d.	n.d.	n.d	n.d
GB704	E. coli ∆yheO	n.d.	n.d.	n.d.	n.d.	n.d.	26,24,25	n.d.	n.d.	n.d.	n.d.	n.d.	n.d.	n.d.	n.d.	n.d.	n.d.	n.d.	n.d.	n.d.	n.d.	n.d.	n.d.	n.d.	n.d	n.d
GB705	E. coli ∆cmoB	n.d.	n.d.	n.d.	n.d.	n.d.	25,25,25	n.d.	n.d.	n.d.	n.d.	n.d.	n.d.	n.d.	n.d.	n.d.	n.d.	n.d.	n.d.	n.d.	n.d.	n.d.	n.d.	n.d.	n.d	n.d
GB602	E. coli ∆mtlD	n.d.	n.d.	n.d.	n.d.	n.d.	24,24,26	n.d.	n.d.	n.d.	n.d.	n.d.	n.d.	n.d.	n.d.	n.d.	n.d.	n.d.	n.d.	n.d.	n.d.	n.d.	n.d.	n.d.	n.d	n.d
GB600	E. coli ∆bipA	n.d.	n.d.	n.d.	n.d.	n.d.	25,25,26	n.d.	n.d.	n.d.	n.d.	n.d.	n.d.	n.d.	n.d.	n.d.	n.d.	n.d.	n.d.	n.d.	n.d.	n.d.	n.d.	n.d.	n.d	n.d
GB710	E. coli ∆gadC	n.d.	n.d.	n.d.	n.d.	n.d.	25,24,26	n.d.	n.d.	n.d.	n.d.	n.d.	n.d.	n.d.	n.d.	n.d.	n.d.	n.d.	n.d.	n.d.	n.d.	n.d.	n.d.	n.d.	n.d	n.d
GB470	E. coli ∆rluF	n.d.	n.d.	n.d.	n.d.	n.d.	25,25,26	n.d.	n.d.	n.d.	n.d.	n.d.	n.d.	n.d.	n.d.	n.d.	n.d.	n.d.	n.d.	n.d.	n.d.	n.d.	n.d.	n.d.	n.d	n.d
GB706	E. coli ∆tusC	24,24,25	41,39,40	41,41,40	42,43,42	24,24,23	30,29,30	34,32,31	31,30,30	21,22,22	29,30,30	26,26,27	0,0,0	31,30,32	11,11,10	0,0,0	9,9,8	22,21,22	38,39,39	24,24,25	30,31,30	0,0,0	16,17,17	33,34,35	n.d	n.d
GB601	E. coli ∆mnmA	24,24,23	41,42,41	40,40,41	46,43,44	26,25,26	32,32,31	31,30,31	28,27,27	20,22,20	30,29,30	27,28,27	0,0,0	28,27,28	7,7,7	0,0,0	9,9,10	24,22,23	38,37,38	26,25,26	30,29,30	0,0,0	17,17,16	34,33,35	n.d	n.d
GB697	E. coli ∆sspA	23,24,24	31,31,31	33,34,32	44,43,44	20,21,21	28,28,29	33,34,32	28,27,27	17,16,17	24,24,25	24,24,25	0,0,0	25,26,26	7,7,8	0,0,0	11,11,10	21,21,20	31,30,30	21,20,19	29,29,29	0,0,0	16,17,17	25,24,24	n.d	n.d
GB715	E. coli ∆guaA	28,30,28	52,50,50	57,57,56	50,52,51	30,31,32	41,42,41	43,44,44	41,40,40	30,29,28	30,29,30	30,30,30	0,0,0	18,17,17	24,21,22	0,0,0	19,20,18	19,20,21	45,43,45	33,34,32	36,34,35	0,0,0	22,21,22	34,35,33	n.d	n.d
GB603	E. coli ∆relA	22,22,21	33,33,34	33,33,34	34,34,33	20,21,21	25,24,25	26,27,27	23,24,24	16,17,17	24,23,24	25,25,26	0,0,0	25,25,24	11,10,10	0,0,0	10,11,11	22,23,23	30,30,31	24,25,24	27,27,28	0,0,0	16,17,17	25,24,25	n.d	n.d
GB703	E. coli ∆dksA	22,22,23	32,33,34	32,32,33	33,33,34	21,21,20	25,25,25	27,27,27	25,24,24	18,19,18	25,24,24	25,26,25	0,0,0	25,25,25	12,11,11	0,0,0	12,11,12	23,23,24	31,32,31	25,25,25	26,26,27	0,0,0	17,18,17	25,26,26	n.d	n.d
GB928	E. coli ∆tusC, ∆relA	25,25,25	42,43,43	43,42,42	44,42,45	28,27,27	31,31,30	34,33,34	29,30,31	23,21,23	32,30,30	25,25,26	0,0,0	29,29,28	14,13,14	0,0,0	18,17,17	23,24,24	41,40,40	26,26,27	29,30,30	0,0,0	21,20,22	35,35,34	n.d	n.d
GB707	E. coli ∆mnmA, ∆relA	23,23,24	41,42,40	43,43,44	43,43,45	25,26,26	30,30,30	34,34,33	31,32,31	21,22,22	28,29,29	25,26,26	0,0,0	27,27,29	15,15,16	0,0,0	20,19,18	23,21,23	39,40,38	26,25,26	29,29,28	0,0,0	19,19,20	36,36,35	n.d	n.d
GB927	E. coli ∆sspA, ∆relA	27,27,28	41,41,42	42,43,43	44,42,43	24,24,25	30,31,30	35,34,34	31,30,30	18,19,18	28,27,26	26,26,25	0,0,0	24,23,24	11,12,11	0,0,0	16,16,16	27,28,26	38,37,36	24,25,25	32,33,33	0,0,0	20,19,20	29,30,29	n.d	n.d
GB933	E. coli ∆guaA, ∆relA	29,29,29	48,49,47	53,54,55	47,48,50	31,31,30	40,40,41	43,44,42	39,40,42	30,29,30	30,30,30	28,29,30	0,0,0	19,18,18	18,19,21	0,0,0	18,20,20	22,22,21	45,44,44	38,39,40	35,35,35	0,0,0	22,22,22	35,34,34	n.d	n.d
GB702	E. coli lacZYA::aaaC1(GenR)	n.d.	n.d.	n.d.	n.d.	n.d.	15,16,16	n.d.	n.d.	n.d.	n.d.	n.d.	n.d.	n.d.	n.d.	n.d.	n.d.	n.d.	n.d.	n.d.	n.d.	n.d.	n.d.	n.d.	n.d	n.d
GB732	E. coli lacZYA::aaaC1(GenR), ∆tusC	n.d.	n.d.	n.d.	n.d.	n.d.	16,15,16	n.d.	n.d.	n.d.	n.d.	n.d.	n.d.	n.d.	n.d.	n.d.	n.d.	n.d.	n.d.	n.d.	n.d.	n.d.	n.d.	n.d.	n.d	n.d
GB733	E. coli lacZYA::aaaC1(GenR), ∆mnmA	n.d.	n.d.	n.d.	n.d.	n.d.	15,15,16	n.d.	n.d.	n.d.	n.d.	n.d.	n.d.	n.d.	n.d.	n.d.	n.d.	n.d.	n.d.	n.d.	n.d.	n.d.	n.d.	n.d.	n.d	n.d
GB934	E. coli lacZYA::aaaC1(GenR), ∆sspA	n.d.	n.d.	n.d.	n.d.	n.d.	19,19,20	n.d.	n.d.	n.d.	n.d.	n.d.	n.d.	n.d.	n.d.	n.d.	n.d.	n.d.	n.d.	n.d.	n.d.	n.d.	n.d.	n.d.	n.d	n.d
GB734	E. coli lacZYA::aaaC1(GenR), ∆guaA	n.d.	n.d.	n.d.	n.d.	n.d.	23,24,24	n.d.	n.d.	n.d.	n.d.	n.d.	n.d.	n.d.	n.d.	n.d.	n.d.	n.d.	n.d.	n.d.	n.d.	n.d.	n.d.	n.d.	n.d	n.d
GB478	Wild-type P. aeruginosa PAO1	0,0,0	23,25,26	37,38,39	25,26,27	17,18,19	22,22,23	29,29,30	23,23,23	0,0,0	17,18,18	16,16,15	0,0,0	16,17,17	0,0,0	0,0,0	0,0,0	10,11,11	37,38,38	14,15,16	0,0,0	0,0,0	12,12,12	0,0,0	n.d	20.8,21.7,22.0
GB613	P. aeruginosa CipR evolved (0.1 mL, 1.5x increase, strain 1-1)	n.d.	n.d.	n.d.	n.d.	n.d.	31,30,31	n.d.	n.d.	n.d.	n.d.	n.d.	n.d.	n.d.	n.d.	n.d.	n.d.	n.d.	n.d.	n.d.	n.d.	n.d.	n.d.	n.d.	n.d	25.8,29.2,29.4
GB614	P. aeruginosa CipR evolved (0.1 mL, 1.5x increase, strain 1-2)	n.d.	n.d.	n.d.	n.d.	n.d.	31,31,30	n.d.	n.d.	n.d.	n.d.	n.d.	n.d.	n.d.	n.d.	n.d.	n.d.	n.d.	n.d.	n.d.	n.d.	n.d.	n.d.	n.d.	n.d	n.d
GB615	P. aeruginosa CipR evolved (0.1 mL, 1.5x increase, strain 1-3)	n.d.	n.d.	n.d.	n.d.	n.d.	29,30,30	n.d.	n.d.	n.d.	n.d.	n.d.	n.d.	n.d.	n.d.	n.d.	n.d.	n.d.	n.d.	n.d.	n.d.	n.d.	n.d.	n.d.	n.d	n.d
GB616	P. aeruginosa CipR evolved (0.1 mL, 1.5x increase, strain 2-1)	n.d.	n.d.	n.d.	n.d.	n.d.	29,29,29	n.d.	n.d.	n.d.	n.d.	n.d.	n.d.	n.d.	n.d.	n.d.	n.d.	n.d.	n.d.	n.d.	n.d.	n.d.	n.d.	n.d.	n.d	n.d
GB617	P. aeruginosa CipR evolved (0.1 mL, 1.5x increase, strain 2-2)	0,0,0	19,19,20	39,39,36	12,15,15	19,19,19	28,28,27	27,26,27	23,23,24	0,0,0	12,11,12	12,12,12	0,0,0	8,9,9	0,0,0	0,0,0	0,0,0	0,0,0	27,26,27	15,12,12	0,0,0	0,0,0	13,13,14	0,0,0	n.d	19.2,18.9,20.4
GB618	P. aeruginosa CipR evolved (0.1 mL, 1.5x increase, strain 2-3)	n.d.	n.d.	n.d.	n.d.	n.d.	28,27,28	n.d.	n.d.	n.d.	n.d.	n.d.	n.d.	n.d.	n.d.	n.d.	n.d.	n.d.	n.d.	n.d.	n.d.	n.d.	n.d.	n.d.	n.d	n.d
GB619	P. aeruginosa CipR evolved (0.1 mL, 1.5x increase, strain 3-1)	n.d.	n.d.	n.d.	n.d.	n.d.	31,30,31	n.d.	n.d.	n.d.	n.d.	n.d.	n.d.	n.d.	n.d.	n.d.	n.d.	n.d.	n.d.	n.d.	n.d.	n.d.	n.d.	n.d.	n.d	27.0,25.5,28.4
GB620	P. aeruginosa CipR evolved (0.1 mL, 1.5x increase, strain 3-2)	n.d.	n.d.	n.d.	n.d.	n.d.	31,31,31	n.d.	n.d.	n.d.	n.d.	n.d.	n.d.	n.d.	n.d.	n.d.	n.d.	n.d.	n.d.	n.d.	n.d.	n.d.	n.d.	n.d.	n.d	n.d
GB621	P. aeruginosa CipR evolved (0.1 mL, 1.5x increase, strain 3-3)	n.d.	n.d.	n.d.	n.d.	n.d.	31,30,31	n.d.	n.d.	n.d.	n.d.	n.d.	n.d.	n.d.	n.d.	n.d.	n.d.	n.d.	n.d.	n.d.	n.d.	n.d.	n.d.	n.d.	n.d	n.d
GB622	P. aeruginosa CipR evolved (1 mL, 1.5x increase, strain 1-1)	n.d.	n.d.	n.d.	n.d.	n.d.	28,28,29	n.d.	n.d.	n.d.	n.d.	n.d.	n.d.	n.d.	n.d.	n.d.	n.d.	n.d.	n.d.	n.d.	n.d.	n.d.	n.d.	n.d.	n.d	n.d
GB623	P. aeruginosa CipR evolved (1 mL, 1.5x increase, strain 1-2)	0,0,0	22,21,22	40,40,40	30,29,29	20,20,19	29,28,29	27,27,28	26,26,27	0,0,0	13,11,12	16,15,14	0,0,0	10,9,9	0,0,0	0,0,0	0,0,0	0,0,0,	23,23,22	11,10,9	0,0,0	0,0,0	13,14,14	0,0,0	n.d	25.1,24.9,23.7
GB624	P. aeruginosa CipR evolved (1 mL, 1.5x increase, strain 1-3)	n.d.	n.d.	n.d.	n.d.	n.d.	27,28,28	n.d.	n.d.	n.d.	n.d.	n.d.	n.d.	n.d.	n.d.	n.d.	n.d.	n.d.	n.d.	n.d.	n.d.	n.d.	n.d.	n.d.	n.d.	n.d.
GB625	P. aeruginosa CipR evolved (1 mL, 1.5x increase, strain 2-1)	n.d.	n.d.	n.d.	n.d.	n.d.	27,28,28	n.d.	n.d.	n.d.	n.d.	n.d.	n.d.	n.d.	n.d.	n.d.	n.d.	n.d.	n.d.	n.d.	n.d.	n.d.	n.d.	n.d.	n.d	n.d
GB626	P. aeruginosa CipR evolved (1 mL, 1.5x increase, strain 2-2)	n.d.	n.d.	n.d.	n.d.	n.d.	28,28,28	n.d.	n.d.	n.d.	n.d.	n.d.	n.d.	n.d.	n.d.	n.d.	n.d.	n.d.	n.d.	n.d.	n.d.	n.d.	n.d.	n.d.	n.d	19.0,20.1,19.1
GB627	P. aeruginosa CipR evolved (1 mL, 1.5x increase, strain 2-3)	n.d.	n.d.	n.d.	n.d.	n.d.	27,28,28	n.d.	n.d.	n.d.	n.d.	n.d.	n.d.	n.d.	n.d.	n.d.	n.d.	n.d.	n.d.	n.d.	n.d.	n.d.	n.d.	n.d.	n.d	n.d
GB628	P. aeruginosa CipR evolved (1 mL, 1.5x increase, strain 3-1)	n.d.	n.d.	n.d.	n.d.	n.d.	29,30,29	n.d.	n.d.	n.d.	n.d.	n.d.	n.d.	n.d.	n.d.	n.d.	n.d.	n.d.	n.d.	n.d.	n.d.	n.d.	n.d.	n.d.	n.d	n.d
GB629	P. aeruginosa CipR evolved (1 mL, 1.5x increase, strain 3-2)	n.d.	n.d.	n.d.	n.d.	n.d.	29,29,29	n.d.	n.d.	n.d.	n.d.	n.d.	n.d.	n.d.	n.d.	n.d.	n.d.	n.d.	n.d.	n.d.	n.d.	n.d.	n.d.	n.d.	n.d	n.d
GB630	P. aeruginosa CipR evolved (1 mL, 1.5x increase, strain 3-3)	n.d.	n.d.	n.d.	n.d.	n.d.	29,30,29	n.d.	n.d.	n.d.	n.d.	n.d.	n.d.	n.d.	n.d.	n.d.	n.d.	n.d.	n.d.	n.d.	n.d.	n.d.	n.d.	n.d.	n.d	20.8,21.2,21.4
GB631	P. aeruginosa CipR evolved (10 mL, 1.5x increase, strain 1-1)	n.d.	n.d.	n.d.	n.d.	n.d.	24,25,24	n.d.	n.d.	n.d.	n.d.	n.d.	n.d.	n.d.	n.d.	n.d.	n.d.	n.d.	n.d.	n.d.	n.d.	n.d.	n.d.	n.d.	n.d	n.d
GB632	P. aeruginosa CipR evolved (10 mL, 1.5x increase, strain 1-2)	0,0,0	22,21,22	39,38,39	28,29,29	17,17,17	23,22,24	22,22,22	22,22,21	0,0,0	19,18,19	15,15,14	0,0,0	12,12,12	0,0,0	0,0,0	0,0,0	0,0,0	17,18,18	14,14,13	0,0,0	0,0,0	14,14,15	0,0,0	n.d	20.1,20.9,20.0
GB633	P. aeruginosa CipR evolved (10 mL, 1.5x increase, strain 1-3)	n.d.	n.d.	n.d.	n.d.	n.d.	24,23,24	n.d.	n.d.	n.d.	n.d.	n.d.	n.d.	n.d.	n.d.	n.d.	n.d.	n.d.	n.d.	n.d.	n.d.	n.d.	n.d.	n.d.	n.d	n.d
GB634	P. aeruginosa CipR evolved (10 mL, 1.5x increase, strain 2-1)	n.d.	n.d.	n.d.	n.d.	n.d.	29,29,30	n.d.	n.d.	n.d.	n.d.	n.d.	n.d.	n.d.	n.d.	n.d.	n.d.	n.d.	n.d.	n.d.	n.d.	n.d.	n.d.	n.d.	n.d	n.d
GB635	P. aeruginosa CipR evolved (10 mL, 1.5x increase, strain 2-2)	n.d.	n.d.	n.d.	n.d.	n.d.	30,31,30	n.d.	n.d.	n.d.	n.d.	n.d.	n.d.	n.d.	n.d.	n.d.	n.d.	n.d.	n.d.	n.d.	n.d.	n.d.	n.d.	n.d.	n.d	n.d
GB636	P. aeruginosa CipR evolved (10 mL, 1.5x increase, strain 2-3)	0,0,0	20,20,20	43,43,45	29,29,29	19,19,18	31,30,30	35,36,35	28,26,27	0,0,0	12,12,13	14,15,16	0,0,0	11,11,10	0,0,0	0,0,0	0,0,0	0,0,0	23,22,23	19,18,17	0,0,0	0,0,0	12,15,13	0,0,0	n.d	30.9,29.5,33.0
GB637	P. aeruginosa CipR evolved (10 mL, 1.5x increase, strain 3-1)	n.d.	n.d.	n.d.	n.d.	n.d.	29,29,28	n.d.	n.d.	n.d.	n.d.	n.d.	n.d.	n.d.	n.d.	n.d.	n.d.	n.d.	n.d.	n.d.	n.d.	n.d.	n.d.	n.d.	n.d	n.d
GB638	P. aeruginosa CipR evolved (10 mL, 1.5x increase, strain 3-2)	n.d.	n.d.	n.d.	n.d.	n.d.	31,30,30	n.d.	n.d.	n.d.	n.d.	n.d.	n.d.	n.d.	n.d.	n.d.	n.d.	n.d.	n.d.	n.d.	n.d.	n.d.	n.d.	n.d.	n.d	30.9,34.7,33.5
GB639	P. aeruginosa CipR evolved (10 mL, 1.5x increase, strain 3-3)	n.d.	n.d.	n.d.	n.d.	n.d.	30,31,31	n.d.	n.d.	n.d.	n.d.	n.d.	n.d.	n.d.	n.d.	n.d.	n.d.	n.d.	n.d.	n.d.	n.d.	n.d.	n.d.	n.d.	n.d	n.d
GB1776	P. aeruginosa rpsL(K88R)	0,0,0	22,24,23	37,38,37	24,24,25	17,17,16	22,21,23	0, 0, 0	21,20, 22	0,0,0	17, 15, 17	14, 15, 15	0,0,0	16,17,16	0,0,0	0,0,0	0,0,0	13,12,12	37,38,37	15, 15, 17	0,0,0	0,0,0	12, 13, 14	0,0,0	n.d	n.d
GB1670	P. aeruginosa rpoB(L516P)	0,0,0	26,28,26	37,36,35	26,26,24	19,18,17	24,24,22	30,29,27	21,21,22	0,0,0	18,19,18	17,15,17	0,0,0	17,19,20	0,0,0	0,0,0	0,0,0	12,12,14	37,37,36	16,18,15	0,0,0	0,0,0	0,0,0	0,0,0	n.d	n.d
GB1669	P. aeruginosa rpoB(D521G)	0,0,0	24,25,25	36,36,34	24,25,26	18,18,17	24,24,23	27,27,29	21,22,23	0,0,0	17,17,15	13,14,13	0,0,0	17,18,19	0,0,0	0,0,0	0,0,0	11,11,11	36,36,35	16,15,16	0,0,0	0,0,0	0,0,0	0,0,0	n.d	n.d
GB1671	P. aeruginosa rpoB(H531Y)	0,0,0	25,25,24	34,34,32	25,25,26	19,20,19	23,22,21	27,27,28	23,24,25	0,0,0	19,18,17	15,16,14	0,0,0	17,18,19	0,0,0	0,0,0	0,0,0	9,9,10	37,38,38	16,16,17	0,0,0	0,0,0	0,0,0	0,0,0	n.d	n.d
GB1781	P. aeruginosa gyrA(T83I)	0,0,0	22,24,24	39,39,38	26,26,24	17,17,18	20,23,21	27,28,27	21,21,22	0,0,0	17, 16, 15	15, 15, 14	0,0,0	15,17,15	0,0,0	0,0,0	0,0,0	0, 0, 0	22,22,21	15, 15, 14	0,0,0	0,0,0	12, 13, 14	0,0,0	n.d	n.d
GB559	Wild-type K. pneumoniae	n.d.	n.d.	n.d.	n.d.	n.d.	26,27,27	n.d.	n.d.	n.d.	n.d.	n.d.	n.d.	n.d.	n.d.	n.d.	n.d.	n.d.	n.d.	n.d.	n.d.	n.d.	n.d.	n.d.	n.d	n.d
GB640	K. pneumoniae CipR evolved (0.1 mL, 1.5x increase, strain 1-1)	n.d.	n.d.	n.d.	n.d.	n.d.	26,26,27	n.d.	n.d.	n.d.	n.d.	n.d.	n.d.	n.d.	n.d.	n.d.	n.d.	n.d.	n.d.	n.d.	n.d.	n.d.	n.d.	n.d.	n.d	n.d
GB641	K. pneumoniae CipR evolved (0.1 mL, 1.5x increase, strain 1-2)	n.d.	n.d.	n.d.	n.d.	n.d.	25,25,25	n.d.	n.d.	n.d.	n.d.	n.d.	n.d.	n.d.	n.d.	n.d.	n.d.	n.d.	n.d.	n.d.	n.d.	n.d.	n.d.	n.d.	n.d	n.d
GB642	K. pneumoniae CipR evolved (0.1 mL, 1.5x increase, strain 1-3)	n.d.	n.d.	n.d.	n.d.	n.d.	25,25,26	n.d.	n.d.	n.d.	n.d.	n.d.	n.d.	n.d.	n.d.	n.d.	n.d.	n.d.	n.d.	n.d.	n.d.	n.d.	n.d.	n.d.	n.d	n.d
GB643	K. pneumoniae CipR evolved (0.1 mL, 1.5x increase, strain 2-1)	n.d.	n.d.	n.d.	n.d.	n.d.	28,27,27	n.d.	n.d.	n.d.	n.d.	n.d.	n.d.	n.d.	n.d.	n.d.	n.d.	n.d.	n.d.	n.d.	n.d.	n.d.	n.d.	n.d.	n.d	n.d
GB644	K. pneumoniae CipR evolved (0.1 mL, 1.5x increase, strain 2-2)	n.d.	n.d.	n.d.	n.d.	n.d.	27,27,28	n.d.	n.d.	n.d.	n.d.	n.d.	n.d.	n.d.	n.d.	n.d.	n.d.	n.d.	n.d.	n.d.	n.d.	n.d.	n.d.	n.d.	n.d	n.d
GB645	K. pneumoniae CipR evolved (0.1 mL, 1.5x increase, strain 2-3)	n.d.	n.d.	n.d.	n.d.	n.d.	28,29,27	n.d.	n.d.	n.d.	n.d.	n.d.	n.d.	n.d.	n.d.	n.d.	n.d.	n.d.	n.d.	n.d.	n.d.	n.d.	n.d.	n.d.	n.d	n.d
GB646	K. pneumoniae CipR evolved (0.1 mL, 1.5x increase, strain 3-1)	n.d.	n.d.	n.d.	n.d.	n.d.	26,26,26	n.d.	n.d.	n.d.	n.d.	n.d.	n.d.	n.d.	n.d.	n.d.	n.d.	n.d.	n.d.	n.d.	n.d.	n.d.	n.d.	n.d.	n.d	n.d
GB647	K. pneumoniae CipR evolved (0.1 mL, 1.5x increase, strain 3-2)	n.d.	n.d.	n.d.	n.d.	n.d.	26,26,26	n.d.	n.d.	n.d.	n.d.	n.d.	n.d.	n.d.	n.d.	n.d.	n.d.	n.d.	n.d.	n.d.	n.d.	n.d.	n.d.	n.d.	n.d	n.d
GB648	K. pneumoniae CipR evolved (0.1 mL, 1.5x increase, strain 3-3)	n.d.	n.d.	n.d.	n.d.	n.d.	26,25,26	n.d.	n.d.	n.d.	n.d.	n.d.	n.d.	n.d.	n.d.	n.d.	n.d.	n.d.	n.d.	n.d.	n.d.	n.d.	n.d.	n.d.	n.d	n.d
GB649	K. pneumoniae CipR evolved (1 mL, 1.5x increase, strain 1-1)	n.d.	n.d.	n.d.	n.d.	n.d.	26,26,26	n.d.	n.d.	n.d.	n.d.	n.d.	n.d.	n.d.	n.d.	n.d.	n.d.	n.d.	n.d.	n.d.	n.d.	n.d.	n.d.	n.d.	n.d	n.d
GB650	K. pneumoniae CipR evolved (1 mL, 1.5x increase, strain 1-2)	n.d.	n.d.	n.d.	n.d.	n.d.	25,26,26	n.d.	n.d.	n.d.	n.d.	n.d.	n.d.	n.d.	n.d.	n.d.	n.d.	n.d.	n.d.	n.d.	n.d.	n.d.	n.d.	n.d.	n.d	n.d
GB651	K. pneumoniae CipR evolved (1 mL, 1.5x increase, strain 1-3)	n.d.	n.d.	n.d.	n.d.	n.d.	25,26,26	n.d.	n.d.	n.d.	n.d.	n.d.	n.d.	n.d.	n.d.	n.d.	n.d.	n.d.	n.d.	n.d.	n.d.	n.d.	n.d.	n.d.	n.d	n.d
GB652	K. pneumoniae CipR evolved (1 mL, 1.5x increase, strain 2-1)	n.d.	n.d.	n.d.	n.d.	n.d.	29,27,29	n.d.	n.d.	n.d.	n.d.	n.d.	n.d.	n.d.	n.d.	n.d.	n.d.	n.d.	n.d.	n.d.	n.d.	n.d.	n.d.	n.d.	n.d	n.d
GB653	K. pneumoniae CipR evolved (1 mL, 1.5x increase, strain 2-2)	n.d.	n.d.	n.d.	n.d.	n.d.	28,27,28	n.d.	n.d.	n.d.	n.d.	n.d.	n.d.	n.d.	n.d.	n.d.	n.d.	n.d.	n.d.	n.d.	n.d.	n.d.	n.d.	n.d.	n.d	n.d
GB654	K. pneumoniae CipR evolved (1 mL, 1.5x increase, strain 2-3)	n.d.	n.d.	n.d.	n.d.	n.d.	27,28,28	n.d.	n.d.	n.d.	n.d.	n.d.	n.d.	n.d.	n.d.	n.d.	n.d.	n.d.	n.d.	n.d.	n.d.	n.d.	n.d.	n.d.	n.d	n.d
GB655	K. pneumoniae CipR evolved (1 mL, 1.5x increase, strain 3-1)	n.d.	n.d.	n.d.	n.d.	n.d.	27,29,29	n.d.	n.d.	n.d.	n.d.	n.d.	n.d.	n.d.	n.d.	n.d.	n.d.	n.d.	n.d.	n.d.	n.d.	n.d.	n.d.	n.d.	n.d	n.d
GB656	K. pneumoniae CipR evolved (1 mL, 1.5x increase, strain 3-2)	n.d.	n.d.	n.d.	n.d.	n.d.	28,28,28	n.d.	n.d.	n.d.	n.d.	n.d.	n.d.	n.d.	n.d.	n.d.	n.d.	n.d.	n.d.	n.d.	n.d.	n.d.	n.d.	n.d.	n.d	n.d
GB657	K. pneumoniae CipR evolved (1 mL, 1.5x increase, strain 3-3)	n.d.	n.d.	n.d.	n.d.	n.d.	28,29,29	n.d.	n.d.	n.d.	n.d.	n.d.	n.d.	n.d.	n.d.	n.d.	n.d.	n.d.	n.d.	n.d.	n.d.	n.d.	n.d.	n.d.	n.d	n.d
GB658	K. pneumoniae CipR evolved (10 mL, 1.5x increase, strain 1-1)	n.d.	n.d.	n.d.	n.d.	n.d.	27,27,28	n.d.	n.d.	n.d.	n.d.	n.d.	n.d.	n.d.	n.d.	n.d.	n.d.	n.d.	n.d.	n.d.	n.d.	n.d.	n.d.	n.d.	n.d	n.d
GB659	K. pneumoniae CipR evolved (10 mL, 1.5x increase, strain 1-2)	n.d.	n.d.	n.d.	n.d.	n.d.	28,29,28	n.d.	n.d.	n.d.	n.d.	n.d.	n.d.	n.d.	n.d.	n.d.	n.d.	n.d.	n.d.	n.d.	n.d.	n.d.	n.d.	n.d.	n.d	n.d
GB660	K. pneumoniae CipR evolved (10 mL, 1.5x increase, strain 1-3)	n.d.	n.d.	n.d.	n.d.	n.d.	29,29,28	n.d.	n.d.	n.d.	n.d.	n.d.	n.d.	n.d.	n.d.	n.d.	n.d.	n.d.	n.d.	n.d.	n.d.	n.d.	n.d.	n.d.	n.d	n.d
GB661	K. pneumoniae CipR evolved (10 mL, 1.5x increase, strain 2-1)	n.d.	n.d.	n.d.	n.d.	n.d.	27,28,27	n.d.	n.d.	n.d.	n.d.	n.d.	n.d.	n.d.	n.d.	n.d.	n.d.	n.d.	n.d.	n.d.	n.d.	n.d.	n.d.	n.d.	n.d	n.d
GB662	K. pneumoniae CipR evolved (10 mL, 1.5x increase, strain 2-2)	n.d.	n.d.	n.d.	n.d.	n.d.	28,28,27	n.d.	n.d.	n.d.	n.d.	n.d.	n.d.	n.d.	n.d.	n.d.	n.d.	n.d.	n.d.	n.d.	n.d.	n.d.	n.d.	n.d.	n.d	n.d
GB663	K. pneumoniae CipR evolved (10 mL, 1.5x increase, strain 2-3)	n.d.	n.d.	n.d.	n.d.	n.d.	27,27,27	n.d.	n.d.	n.d.	n.d.	n.d.	n.d.	n.d.	n.d.	n.d.	n.d.	n.d.	n.d.	n.d.	n.d.	n.d.	n.d.	n.d.	n.d	n.d
GB664	K. pneumoniae CipR evolved (10 mL, 1.5x increase, strain 3-1)	n.d.	n.d.	n.d.	n.d.	n.d.	26,26,26	n.d.	n.d.	n.d.	n.d.	n.d.	n.d.	n.d.	n.d.	n.d.	n.d.	n.d.	n.d.	n.d.	n.d.	n.d.	n.d.	n.d.	n.d	n.d
GB665	K. pneumoniae CipR evolved (10 mL, 1.5x increase, strain 3-2)	n.d.	n.d.	n.d.	n.d.	n.d.	25,26,26	n.d.	n.d.	n.d.	n.d.	n.d.	n.d.	n.d.	n.d.	n.d.	n.d.	n.d.	n.d.	n.d.	n.d.	n.d.	n.d.	n.d.	n.d	n.d
GB666	K. pneumoniae CipR evolved (10 mL, 1.5x increase, strain 3-3)	n.d.	n.d.	n.d.	n.d.	n.d.	25,26,25	n.d.	n.d.	n.d.	n.d.	n.d.	n.d.	n.d.	n.d.	n.d.	n.d.	n.d.	n.d.	n.d.	n.d.	n.d.	n.d.	n.d.	n.d	n.d
GB562	Wild-type S. Typhimurium 14028s	n.d.	n.d.	n.d.	n.d.	n.d.	25,25,24	n.d.	n.d.	n.d.	n.d.	n.d.	n.d.	n.d.	n.d.	n.d.	n.d.	n.d.	n.d.	n.d.	n.d.	n.d.	n.d.	n.d.	n.d	n.d
GB667	S. Typhimurium CipR evolved (0.1 mL, 1.5x increase, strain 1-1)	n.d.	n.d.	n.d.	n.d.	n.d.	27,28,27	n.d.	n.d.	n.d.	n.d.	n.d.	n.d.	n.d.	n.d.	n.d.	n.d.	n.d.	n.d.	n.d.	n.d.	n.d.	n.d.	n.d.	n.d	n.d
GB668	S. Typhimurium CipR evolved (0.1 mL, 1.5x increase, strain 1-2)	n.d.	n.d.	n.d.	n.d.	n.d.	27,27,26	n.d.	n.d.	n.d.	n.d.	n.d.	n.d.	n.d.	n.d.	n.d.	n.d.	n.d.	n.d.	n.d.	n.d.	n.d.	n.d.	n.d.	n.d	n.d
GB669	S. Typhimurium CipR evolved (0.1 mL, 1.5x increase, strain 1-3)	n.d.	n.d.	n.d.	n.d.	n.d.	26,27,27	n.d.	n.d.	n.d.	n.d.	n.d.	n.d.	n.d.	n.d.	n.d.	n.d.	n.d.	n.d.	n.d.	n.d.	n.d.	n.d.	n.d.	n.d	n.d
GB670	S. Typhimurium CipR evolved (0.1 mL, 1.5x increase, strain 2-1)	n.d.	n.d.	n.d.	n.d.	n.d.	28,27,28	n.d.	n.d.	n.d.	n.d.	n.d.	n.d.	n.d.	n.d.	n.d.	n.d.	n.d.	n.d.	n.d.	n.d.	n.d.	n.d.	n.d.	n.d	n.d
GB671	S. Typhimurium CipR evolved (0.1 mL, 1.5x increase, strain 2-2)	n.d.	n.d.	n.d.	n.d.	n.d.	28,28,28	n.d.	n.d.	n.d.	n.d.	n.d.	n.d.	n.d.	n.d.	n.d.	n.d.	n.d.	n.d.	n.d.	n.d.	n.d.	n.d.	n.d.	n.d	n.d
GB672	S. Typhimurium CipR evolved (0.1 mL, 1.5x increase, strain 2-3)	n.d.	n.d.	n.d.	n.d.	n.d.	27,27,28	n.d.	n.d.	n.d.	n.d.	n.d.	n.d.	n.d.	n.d.	n.d.	n.d.	n.d.	n.d.	n.d.	n.d.	n.d.	n.d.	n.d.	n.d	n.d
GB673	S. Typhimurium CipR evolved (0.1 mL, 1.5x increase, strain 3-1)	n.d.	n.d.	n.d.	n.d.	n.d.	26,26,26	n.d.	n.d.	n.d.	n.d.	n.d.	n.d.	n.d.	n.d.	n.d.	n.d.	n.d.	n.d.	n.d.	n.d.	n.d.	n.d.	n.d.	n.d	n.d
GB674	S. Typhimurium CipR evolved (0.1 mL, 1.5x increase, strain 3-2)	n.d.	n.d.	n.d.	n.d.	n.d.	25,25,25	n.d.	n.d.	n.d.	n.d.	n.d.	n.d.	n.d.	n.d.	n.d.	n.d.	n.d.	n.d.	n.d.	n.d.	n.d.	n.d.	n.d.	n.d	n.d
GB675	S. Typhimurium CipR evolved (0.1 mL, 1.5x increase, strain 3-3)	n.d.	n.d.	n.d.	n.d.	n.d.	25,25,24	n.d.	n.d.	n.d.	n.d.	n.d.	n.d.	n.d.	n.d.	n.d.	n.d.	n.d.	n.d.	n.d.	n.d.	n.d.	n.d.	n.d.	n.d	n.d
GB676	S. Typhimurium CipR evolved (1 mL, 1.5x increase, strain 1-1)	n.d.	n.d.	n.d.	n.d.	n.d.	23,24,23	n.d.	n.d.	n.d.	n.d.	n.d.	n.d.	n.d.	n.d.	n.d.	n.d.	n.d.	n.d.	n.d.	n.d.	n.d.	n.d.	n.d.	n.d	n.d
GB677	S. Typhimurium CipR evolved (1 mL, 1.5x increase, strain 1-2)	n.d.	n.d.	n.d.	n.d.	n.d.	25,25,26	n.d.	n.d.	n.d.	n.d.	n.d.	n.d.	n.d.	n.d.	n.d.	n.d.	n.d.	n.d.	n.d.	n.d.	n.d.	n.d.	n.d.	n.d	n.d
GB678	S. Typhimurium CipR evolved (1 mL, 1.5x increase, strain 1-3)	n.d.	n.d.	n.d.	n.d.	n.d.	26,27,26	n.d.	n.d.	n.d.	n.d.	n.d.	n.d.	n.d.	n.d.	n.d.	n.d.	n.d.	n.d.	n.d.	n.d.	n.d.	n.d.	n.d.	n.d	n.d
GB679	S. Typhimurium CipR evolved (1 mL, 1.5x increase, strain 2-1)	n.d.	n.d.	n.d.	n.d.	n.d.	26,25,26	n.d.	n.d.	n.d.	n.d.	n.d.	n.d.	n.d.	n.d.	n.d.	n.d.	n.d.	n.d.	n.d.	n.d.	n.d.	n.d.	n.d.	n.d	n.d
GB680	S. Typhimurium CipR evolved (1 mL, 1.5x increase, strain 2-2)	n.d.	n.d.	n.d.	n.d.	n.d.	26,25,25	n.d.	n.d.	n.d.	n.d.	n.d.	n.d.	n.d.	n.d.	n.d.	n.d.	n.d.	n.d.	n.d.	n.d.	n.d.	n.d.	n.d.	n.d	n.d
GB681	S. Typhimurium CipR evolved (1 mL, 1.5x increase, strain 2-3)	n.d.	n.d.	n.d.	n.d.	n.d.	26,26,25	n.d.	n.d.	n.d.	n.d.	n.d.	n.d.	n.d.	n.d.	n.d.	n.d.	n.d.	n.d.	n.d.	n.d.	n.d.	n.d.	n.d.	n.d	n.d
GB682	S. Typhimurium CipR evolved (1 mL, 1.5x increase, strain 3-1)	n.d.	n.d.	n.d.	n.d.	n.d.	26,26,27	n.d.	n.d.	n.d.	n.d.	n.d.	n.d.	n.d.	n.d.	n.d.	n.d.	n.d.	n.d.	n.d.	n.d.	n.d.	n.d.	n.d.	n.d	n.d
GB683	S. Typhimurium CipR evolved (1 mL, 1.5x increase, strain 3-2)	n.d.	n.d.	n.d.	n.d.	n.d.	27,27,26	n.d.	n.d.	n.d.	n.d.	n.d.	n.d.	n.d.	n.d.	n.d.	n.d.	n.d.	n.d.	n.d.	n.d.	n.d.	n.d.	n.d.	n.d	n.d
GB684	S. Typhimurium CipR evolved (1 mL, 1.5x increase, strain 3-3)	n.d.	n.d.	n.d.	n.d.	n.d.	26,26,26	n.d.	n.d.	n.d.	n.d.	n.d.	n.d.	n.d.	n.d.	n.d.	n.d.	n.d.	n.d.	n.d.	n.d.	n.d.	n.d.	n.d.	n.d	n.d
GB685	S. Typhimurium CipR evolved (10 mL, 1.5x increase, strain 1-1)	n.d.	n.d.	n.d.	n.d.	n.d.	25,25,24	n.d.	n.d.	n.d.	n.d.	n.d.	n.d.	n.d.	n.d.	n.d.	n.d.	n.d.	n.d.	n.d.	n.d.	n.d.	n.d.	n.d.	n.d	n.d
GB686	S. Typhimurium CipR evolved (10 mL, 1.5x increase, strain 1-2)	n.d.	n.d.	n.d.	n.d.	n.d.	25,25,24	n.d.	n.d.	n.d.	n.d.	n.d.	n.d.	n.d.	n.d.	n.d.	n.d.	n.d.	n.d.	n.d.	n.d.	n.d.	n.d.	n.d.	n.d	n.d
GB687	S. Typhimurium CipR evolved (10 mL, 1.5x increase, strain 1-3)	n.d.	n.d.	n.d.	n.d.	n.d.	24,24,23	n.d.	n.d.	n.d.	n.d.	n.d.	n.d.	n.d.	n.d.	n.d.	n.d.	n.d.	n.d.	n.d.	n.d.	n.d.	n.d.	n.d.	n.d	n.d
GB688	S. Typhimurium CipR evolved (10 mL, 1.5x increase, strain 2-1)	n.d.	n.d.	n.d.	n.d.	n.d.	24,24,25	n.d.	n.d.	n.d.	n.d.	n.d.	n.d.	n.d.	n.d.	n.d.	n.d.	n.d.	n.d.	n.d.	n.d.	n.d.	n.d.	n.d.	n.d	n.d
GB689	S. Typhimurium CipR evolved (10 mL, 1.5x increase, strain 2-2)	n.d.	n.d.	n.d.	n.d.	n.d.	24,24,24	n.d.	n.d.	n.d.	n.d.	n.d.	n.d.	n.d.	n.d.	n.d.	n.d.	n.d.	n.d.	n.d.	n.d.	n.d.	n.d.	n.d.	n.d	n.d
GB690	S. Typhimurium CipR evolved (10 mL, 1.5x increase, strain 2-3)	n.d.	n.d.	n.d.	n.d.	n.d.	22,23,23	n.d.	n.d.	n.d.	n.d.	n.d.	n.d.	n.d.	n.d.	n.d.	n.d.	n.d.	n.d.	n.d.	n.d.	n.d.	n.d.	n.d.	n.d	n.d
GB691	S. Typhimurium CipR evolved (10 mL, 1.5x increase, strain 3-1)	n.d.	n.d.	n.d.	n.d.	n.d.	25,25,25	n.d.	n.d.	n.d.	n.d.	n.d.	n.d.	n.d.	n.d.	n.d.	n.d.	n.d.	n.d.	n.d.	n.d.	n.d.	n.d.	n.d.	n.d	n.d
GB692	S. Typhimurium CipR evolved (10 mL, 1.5x increase, strain 3-2)	n.d.	n.d.	n.d.	n.d.	n.d.	25,24,24	n.d.	n.d.	n.d.	n.d.	n.d.	n.d.	n.d.	n.d.	n.d.	n.d.	n.d.	n.d.	n.d.	n.d.	n.d.	n.d.	n.d.	n.d	n.d
GB693	S. Typhimurium CipR evolved (10 mL, 1.5x increase, strain 3-3)	n.d.	n.d.	n.d.	n.d.	n.d.	25,25,25	n.d.	n.d.	n.d.	n.d.	n.d.	n.d.	n.d.	n.d.	n.d.	n.d.	n.d.	n.d.	n.d.	n.d.	n.d.	n.d.	n.d.	n.d	n.d
GB560	Wild-type A. baumanii	n.d.	n.d.	n.d.	n.d.	n.d.	22,22,21	n.d.	n.d.	n.d.	n.d.	n.d.	n.d.	n.d.	n.d.	n.d.	n.d.	n.d.	n.d.	n.d.	n.d.	n.d.	n.d.	n.d.	n.d	n.d
GB900	A. baumanii CipR evolved (0.1 mL, 1.5x increase, strain 1-1)	n.d.	n.d.	n.d.	n.d.	n.d.	20,20,19	n.d.	n.d.	n.d.	n.d.	n.d.	n.d.	n.d.	n.d.	n.d.	n.d.	n.d.	n.d.	n.d.	n.d.	n.d.	n.d.	n.d.	n.d	n.d
GB901	A. baumanii CipR evolved (0.1 mL, 1.5x increase, strain 1-2)	n.d.	n.d.	n.d.	n.d.	n.d.	18,18,18	n.d.	n.d.	n.d.	n.d.	n.d.	n.d.	n.d.	n.d.	n.d.	n.d.	n.d.	n.d.	n.d.	n.d.	n.d.	n.d.	n.d.	n.d	n.d
GB902	A. baumanii CipR evolved (0.1 mL, 1.5x increase, strain 1-3)	n.d.	n.d.	n.d.	n.d.	n.d.	19,19,19	n.d.	n.d.	n.d.	n.d.	n.d.	n.d.	n.d.	n.d.	n.d.	n.d.	n.d.	n.d.	n.d.	n.d.	n.d.	n.d.	n.d.	n.d	n.d
GB903	A. baumanii CipR evolved (0.1 mL, 1.5x increase, strain 2-1)	n.d.	n.d.	n.d.	n.d.	n.d.	20,19,20	n.d.	n.d.	n.d.	n.d.	n.d.	n.d.	n.d.	n.d.	n.d.	n.d.	n.d.	n.d.	n.d.	n.d.	n.d.	n.d.	n.d.	n.d	n.d
GB904	A. baumanii CipR evolved (0.1 mL, 1.5x increase, strain 2-2)	n.d.	n.d.	n.d.	n.d.	n.d.	21,20,20	n.d.	n.d.	n.d.	n.d.	n.d.	n.d.	n.d.	n.d.	n.d.	n.d.	n.d.	n.d.	n.d.	n.d.	n.d.	n.d.	n.d.	n.d	n.d
GB905	A. baumanii CipR evolved (0.1 mL, 1.5x increase, strain 2-3)	n.d.	n.d.	n.d.	n.d.	n.d.	20,20,20	n.d.	n.d.	n.d.	n.d.	n.d.	n.d.	n.d.	n.d.	n.d.	n.d.	n.d.	n.d.	n.d.	n.d.	n.d.	n.d.	n.d.	n.d	n.d
GB906	A. baumanii CipR evolved (0.1 mL, 1.5x increase, strain 3-1)	n.d.	n.d.	n.d.	n.d.	n.d.	19,19,20	n.d.	n.d.	n.d.	n.d.	n.d.	n.d.	n.d.	n.d.	n.d.	n.d.	n.d.	n.d.	n.d.	n.d.	n.d.	n.d.	n.d.	n.d	n.d
GB907	A. baumanii CipR evolved (0.1 mL, 1.5x increase, strain 3-2)	n.d.	n.d.	n.d.	n.d.	n.d.	20,20,20	n.d.	n.d.	n.d.	n.d.	n.d.	n.d.	n.d.	n.d.	n.d.	n.d.	n.d.	n.d.	n.d.	n.d.	n.d.	n.d.	n.d.	n.d	n.d
GB908	A. baumanii CipR evolved (0.1 mL, 1.5x increase, strain 3-3)	n.d.	n.d.	n.d.	n.d.	n.d.	21,20,21	n.d.	n.d.	n.d.	n.d.	n.d.	n.d.	n.d.	n.d.	n.d.	n.d.	n.d.	n.d.	n.d.	n.d.	n.d.	n.d.	n.d.	n.d	n.d
GB909	A. baumanii CipR evolved (1 mL, 1.5x increase, strain 1-1)	n.d.	n.d.	n.d.	n.d.	n.d.	21,21,21	n.d.	n.d.	n.d.	n.d.	n.d.	n.d.	n.d.	n.d.	n.d.	n.d.	n.d.	n.d.	n.d.	n.d.	n.d.	n.d.	n.d.	n.d	n.d
GB910	A. baumanii CipR evolved (1 mL, 1.5x increase, strain 1-2)	n.d.	n.d.	n.d.	n.d.	n.d.	20,20,21	n.d.	n.d.	n.d.	n.d.	n.d.	n.d.	n.d.	n.d.	n.d.	n.d.	n.d.	n.d.	n.d.	n.d.	n.d.	n.d.	n.d.	n.d	n.d
GB911	A. baumanii CipR evolved (1 mL, 1.5x increase, strain 1-3)	n.d.	n.d.	n.d.	n.d.	n.d.	22,22,22	n.d.	n.d.	n.d.	n.d.	n.d.	n.d.	n.d.	n.d.	n.d.	n.d.	n.d.	n.d.	n.d.	n.d.	n.d.	n.d.	n.d.	n.d	n.d
GB912	A. baumanii CipR evolved (1 mL, 1.5x increase, strain 2-1)	n.d.	n.d.	n.d.	n.d.	n.d.	21,20,20	n.d.	n.d.	n.d.	n.d.	n.d.	n.d.	n.d.	n.d.	n.d.	n.d.	n.d.	n.d.	n.d.	n.d.	n.d.	n.d.	n.d.	n.d	n.d
GB913	A. baumanii CipR evolved (1 mL, 1.5x increase, strain 2-2)	n.d.	n.d.	n.d.	n.d.	n.d.	21,20,21	n.d.	n.d.	n.d.	n.d.	n.d.	n.d.	n.d.	n.d.	n.d.	n.d.	n.d.	n.d.	n.d.	n.d.	n.d.	n.d.	n.d.	n.d	n.d
GB914	A. baumanii CipR evolved (1 mL, 1.5x increase, strain 2-3)	n.d.	n.d.	n.d.	n.d.	n.d.	20,20,20	n.d.	n.d.	n.d.	n.d.	n.d.	n.d.	n.d.	n.d.	n.d.	n.d.	n.d.	n.d.	n.d.	n.d.	n.d.	n.d.	n.d.	n.d	n.d
GB915	A. baumanii CipR evolved (1 mL, 1.5x increase, strain 3-1)	n.d.	n.d.	n.d.	n.d.	n.d.	21,21,21	n.d.	n.d.	n.d.	n.d.	n.d.	n.d.	n.d.	n.d.	n.d.	n.d.	n.d.	n.d.	n.d.	n.d.	n.d.	n.d.	n.d.	n.d	n.d
GB916	A. baumanii CipR evolved (1 mL, 1.5x increase, strain 3-2)	n.d.	n.d.	n.d.	n.d.	n.d.	20,20,20	n.d.	n.d.	n.d.	n.d.	n.d.	n.d.	n.d.	n.d.	n.d.	n.d.	n.d.	n.d.	n.d.	n.d.	n.d.	n.d.	n.d.	n.d	n.d
GB917	A. baumanii CipR evolved (1 mL, 1.5x increase, strain 3-3)	n.d.	n.d.	n.d.	n.d.	n.d.	18,17,19	n.d.	n.d.	n.d.	n.d.	n.d.	n.d.	n.d.	n.d.	n.d.	n.d.	n.d.	n.d.	n.d.	n.d.	n.d.	n.d.	n.d.	n.d	n.d
GB918	A. baumanii CipR evolved (10 mL, 1.5x increase, strain 1-1)	n.d.	n.d.	n.d.	n.d.	n.d.	18,19,19	n.d.	n.d.	n.d.	n.d.	n.d.	n.d.	n.d.	n.d.	n.d.	n.d.	n.d.	n.d.	n.d.	n.d.	n.d.	n.d.	n.d.	n.d	n.d
GB919	A. baumanii CipR evolved (10 mL, 1.5x increase, strain 1-2)	n.d.	n.d.	n.d.	n.d.	n.d.	18,19,18	n.d.	n.d.	n.d.	n.d.	n.d.	n.d.	n.d.	n.d.	n.d.	n.d.	n.d.	n.d.	n.d.	n.d.	n.d.	n.d.	n.d.	n.d	n.d
GB920	A. baumanii CipR evolved (10 mL, 1.5x increase, strain 1-3)	n.d.	n.d.	n.d.	n.d.	n.d.	19,19,18	n.d.	n.d.	n.d.	n.d.	n.d.	n.d.	n.d.	n.d.	n.d.	n.d.	n.d.	n.d.	n.d.	n.d.	n.d.	n.d.	n.d.	n.d	n.d
GB921	A. baumanii CipR evolved (10 mL, 1.5x increase, strain 2-1)	n.d.	n.d.	n.d.	n.d.	n.d.	19,19,20	n.d.	n.d.	n.d.	n.d.	n.d.	n.d.	n.d.	n.d.	n.d.	n.d.	n.d.	n.d.	n.d.	n.d.	n.d.	n.d.	n.d.	n.d	n.d
GB922	A. baumanii CipR evolved (10 mL, 1.5x increase, strain 2-2)	n.d.	n.d.	n.d.	n.d.	n.d.	18,19,19	n.d.	n.d.	n.d.	n.d.	n.d.	n.d.	n.d.	n.d.	n.d.	n.d.	n.d.	n.d.	n.d.	n.d.	n.d.	n.d.	n.d.	n.d	n.d
GB923	A. baumanii CipR evolved (10 mL, 1.5x increase, strain 2-3)	n.d.	n.d.	n.d.	n.d.	n.d.	19,19,18	n.d.	n.d.	n.d.	n.d.	n.d.	n.d.	n.d.	n.d.	n.d.	n.d.	n.d.	n.d.	n.d.	n.d.	n.d.	n.d.	n.d.	n.d	n.d
GB924	A. baumanii CipR evolved (10 mL, 1.5x increase, strain 3-1)	n.d.	n.d.	n.d.	n.d.	n.d.	18,18,19	n.d.	n.d.	n.d.	n.d.	n.d.	n.d.	n.d.	n.d.	n.d.	n.d.	n.d.	n.d.	n.d.	n.d.	n.d.	n.d.	n.d.	n.d	n.d
GB925	A. baumanii CipR evolved (10 mL, 1.5x increase, strain 3-2)	n.d.	n.d.	n.d.	n.d.	n.d.	19,19,20	n.d.	n.d.	n.d.	n.d.	n.d.	n.d.	n.d.	n.d.	n.d.	n.d.	n.d.	n.d.	n.d.	n.d.	n.d.	n.d.	n.d.	n.d	n.d
GB926	A. baumanii CipR evolved (10 mL, 1.5x increase, strain 3-3)	n.d.	n.d.	n.d.	n.d.	n.d.	19,20,20	n.d.	n.d.	n.d.	n.d.	n.d.	n.d.	n.d.	n.d.	n.d.	n.d.	n.d.	n.d.	n.d.	n.d.	n.d.	n.d.	n.d.	n.d	n.d
GB561	Wild-type S. aureus	n.d.	n.d.	n.d.	n.d.	n.d.	25,25,26	n.d.	n.d.	n.d.	n.d.	n.d.	n.d.	n.d.	n.d.	n.d.	n.d.	n.d.	n.d.	n.d.	n.d.	n.d.	n.d.	n.d.	n.d	n.d
GB862	S. aureus CipR evolved (0.1 mL, 1.5x increase, strain 1-1)	n.d.	n.d.	n.d.	n.d.	n.d.	26,25,25	n.d.	n.d.	n.d.	n.d.	n.d.	n.d.	n.d.	n.d.	n.d.	n.d.	n.d.	n.d.	n.d.	n.d.	n.d.	n.d.	n.d.	n.d	n.d
GB863	S. aureus CipR evolved (0.1 mL, 1.5x increase, strain 1-2)	n.d.	n.d.	n.d.	n.d.	n.d.	25,25,24	n.d.	n.d.	n.d.	n.d.	n.d.	n.d.	n.d.	n.d.	n.d.	n.d.	n.d.	n.d.	n.d.	n.d.	n.d.	n.d.	n.d.	n.d	n.d
GB864	S. aureus CipR evolved (0.1 mL, 1.5x increase, strain 1-3)	n.d.	n.d.	n.d.	n.d.	n.d.	25,26,25	n.d.	n.d.	n.d.	n.d.	n.d.	n.d.	n.d.	n.d.	n.d.	n.d.	n.d.	n.d.	n.d.	n.d.	n.d.	n.d.	n.d.	n.d	n.d
GB865	S. aureus CipR evolved (0.1 mL, 1.5x increase, strain 2-1)	n.d.	n.d.	n.d.	n.d.	n.d.	25,25,25	n.d.	n.d.	n.d.	n.d.	n.d.	n.d.	n.d.	n.d.	n.d.	n.d.	n.d.	n.d.	n.d.	n.d.	n.d.	n.d.	n.d.	n.d	n.d
GB866	S. aureus CipR evolved (0.1 mL, 1.5x increase, strain 2-2)	n.d.	n.d.	n.d.	n.d.	n.d.	25,25,26	n.d.	n.d.	n.d.	n.d.	n.d.	n.d.	n.d.	n.d.	n.d.	n.d.	n.d.	n.d.	n.d.	n.d.	n.d.	n.d.	n.d.	n.d	n.d
GB867	S. aureus CipR evolved (0.1 mL, 1.5x increase, strain 2-3)	n.d.	n.d.	n.d.	n.d.	n.d.	25,25,25	n.d.	n.d.	n.d.	n.d.	n.d.	n.d.	n.d.	n.d.	n.d.	n.d.	n.d.	n.d.	n.d.	n.d.	n.d.	n.d.	n.d.	n.d	n.d
GB868	S. aureus CipR evolved (0.1 mL, 1.5x increase, strain 3-1)	n.d.	n.d.	n.d.	n.d.	n.d.	26,26,25	n.d.	n.d.	n.d.	n.d.	n.d.	n.d.	n.d.	n.d.	n.d.	n.d.	n.d.	n.d.	n.d.	n.d.	n.d.	n.d.	n.d.	n.d	n.d
GB869	S. aureus CipR evolved (0.1 mL, 1.5x increase, strain 3-2)	n.d.	n.d.	n.d.	n.d.	n.d.	27,28,28	n.d.	n.d.	n.d.	n.d.	n.d.	n.d.	n.d.	n.d.	n.d.	n.d.	n.d.	n.d.	n.d.	n.d.	n.d.	n.d.	n.d.	n.d	n.d
GB870	S. aureus CipR evolved (0.1 mL, 1.5x increase, strain 3-3)	n.d.	n.d.	n.d.	n.d.	n.d.	28,28,29	n.d.	n.d.	n.d.	n.d.	n.d.	n.d.	n.d.	n.d.	n.d.	n.d.	n.d.	n.d.	n.d.	n.d.	n.d.	n.d.	n.d.	n.d	n.d
GB871	S. aureus CipR evolved (1 mL, 1.5x increase, strain 1-1)	n.d.	n.d.	n.d.	n.d.	n.d.	25,25,25	n.d.	n.d.	n.d.	n.d.	n.d.	n.d.	n.d.	n.d.	n.d.	n.d.	n.d.	n.d.	n.d.	n.d.	n.d.	n.d.	n.d.	n.d	n.d
GB872	S. aureus CipR evolved (1 mL, 1.5x increase, strain 1-2)	n.d.	n.d.	n.d.	n.d.	n.d.	26,25,25	n.d.	n.d.	n.d.	n.d.	n.d.	n.d.	n.d.	n.d.	n.d.	n.d.	n.d.	n.d.	n.d.	n.d.	n.d.	n.d.	n.d.	n.d	n.d
GB873	S. aureus CipR evolved (1 mL, 1.5x increase, strain 1-3)	n.d.	n.d.	n.d.	n.d.	n.d.	26,24,24	n.d.	n.d.	n.d.	n.d.	n.d.	n.d.	n.d.	n.d.	n.d.	n.d.	n.d.	n.d.	n.d.	n.d.	n.d.	n.d.	n.d.	n.d	n.d
GB874	S. aureus CipR evolved (1 mL, 1.5x increase, strain 2-1)	n.d.	n.d.	n.d.	n.d.	n.d.	25,24,24	n.d.	n.d.	n.d.	n.d.	n.d.	n.d.	n.d.	n.d.	n.d.	n.d.	n.d.	n.d.	n.d.	n.d.	n.d.	n.d.	n.d.	n.d	n.d
GB875	S. aureus CipR evolved (1 mL, 1.5x increase, strain 2-2)	n.d.	n.d.	n.d.	n.d.	n.d.	23,23,24	n.d.	n.d.	n.d.	n.d.	n.d.	n.d.	n.d.	n.d.	n.d.	n.d.	n.d.	n.d.	n.d.	n.d.	n.d.	n.d.	n.d.	n.d	n.d
GB876	S. aureus CipR evolved (1 mL, 1.5x increase, strain 2-3)	n.d.	n.d.	n.d.	n.d.	n.d.	26,25,26	n.d.	n.d.	n.d.	n.d.	n.d.	n.d.	n.d.	n.d.	n.d.	n.d.	n.d.	n.d.	n.d.	n.d.	n.d.	n.d.	n.d.	n.d	n.d
GB877	S. aureus CipR evolved (1 mL, 1.5x increase, strain 3-1)	n.d.	n.d.	n.d.	n.d.	n.d.	25,25,25	n.d.	n.d.	n.d.	n.d.	n.d.	n.d.	n.d.	n.d.	n.d.	n.d.	n.d.	n.d.	n.d.	n.d.	n.d.	n.d.	n.d.	n.d	n.d
GB878	S. aureus CipR evolved (1 mL, 1.5x increase, strain 3-2)	n.d.	n.d.	n.d.	n.d.	n.d.	26,27,26	n.d.	n.d.	n.d.	n.d.	n.d.	n.d.	n.d.	n.d.	n.d.	n.d.	n.d.	n.d.	n.d.	n.d.	n.d.	n.d.	n.d.	n.d	n.d
GB879	S. aureus CipR evolved (1 mL, 1.5x increase, strain 3-3)	n.d.	n.d.	n.d.	n.d.	n.d.	24,25,24	n.d.	n.d.	n.d.	n.d.	n.d.	n.d.	n.d.	n.d.	n.d.	n.d.	n.d.	n.d.	n.d.	n.d.	n.d.	n.d.	n.d.	n.d	n.d
GB880	S. aureus CipR evolved (10 mL, 1.5x increase, strain 1-1)	n.d.	n.d.	n.d.	n.d.	n.d.	24,25,24	n.d.	n.d.	n.d.	n.d.	n.d.	n.d.	n.d.	n.d.	n.d.	n.d.	n.d.	n.d.	n.d.	n.d.	n.d.	n.d.	n.d.	n.d	n.d
GB881	S. aureus CipR evolved (10 mL, 1.5x increase, strain 1-2)	n.d.	n.d.	n.d.	n.d.	n.d.	25,24,24	n.d.	n.d.	n.d.	n.d.	n.d.	n.d.	n.d.	n.d.	n.d.	n.d.	n.d.	n.d.	n.d.	n.d.	n.d.	n.d.	n.d.	n.d	n.d
GB882	S. aureus CipR evolved (10 mL, 1.5x increase, strain 1-3)	n.d.	n.d.	n.d.	n.d.	n.d.	25,24,24	n.d.	n.d.	n.d.	n.d.	n.d.	n.d.	n.d.	n.d.	n.d.	n.d.	n.d.	n.d.	n.d.	n.d.	n.d.	n.d.	n.d.	n.d	n.d
GB883	S. aureus CipR evolved (10 mL, 1.5x increase, strain 2-1)	n.d.	n.d.	n.d.	n.d.	n.d.	25,25,25	n.d.	n.d.	n.d.	n.d.	n.d.	n.d.	n.d.	n.d.	n.d.	n.d.	n.d.	n.d.	n.d.	n.d.	n.d.	n.d.	n.d.	n.d	n.d
GB884	S. aureus CipR evolved (10 mL, 1.5x increase, strain 2-2)	n.d.	n.d.	n.d.	n.d.	n.d.	25,26,26	n.d.	n.d.	n.d.	n.d.	n.d.	n.d.	n.d.	n.d.	n.d.	n.d.	n.d.	n.d.	n.d.	n.d.	n.d.	n.d.	n.d.	n.d	n.d
GB885	S. aureus CipR evolved (10 mL, 1.5x increase, strain 2-3)	n.d.	n.d.	n.d.	n.d.	n.d.	26,27,25	n.d.	n.d.	n.d.	n.d.	n.d.	n.d.	n.d.	n.d.	n.d.	n.d.	n.d.	n.d.	n.d.	n.d.	n.d.	n.d.	n.d.	n.d	n.d
GB886	S. aureus CipR evolved (10 mL, 1.5x increase, strain 3-1)	n.d.	n.d.	n.d.	n.d.	n.d.	24,25,25	n.d.	n.d.	n.d.	n.d.	n.d.	n.d.	n.d.	n.d.	n.d.	n.d.	n.d.	n.d.	n.d.	n.d.	n.d.	n.d.	n.d.	n.d	n.d
GB887	S. aureus CipR evolved (10 mL, 1.5x increase, strain 3-2)	n.d.	n.d.	n.d.	n.d.	n.d.	25,24,24	n.d.	n.d.	n.d.	n.d.	n.d.	n.d.	n.d.	n.d.	n.d.	n.d.	n.d.	n.d.	n.d.	n.d.	n.d.	n.d.	n.d.	n.d	n.d
GB888	S. aureus CipR evolved (10 mL, 1.5x increase, strain 3-3)	n.d.	n.d.	n.d.	n.d.	n.d.	25,25,25	n.d.	n.d.	n.d.	n.d.	n.d.	n.d.	n.d.	n.d.	n.d.	n.d.	n.d.	n.d.	n.d.	n.d.	n.d.	n.d.	n.d.	n.d	n.d
