# Supplementary material for: Evolutionary trajectories determine feasibility of collateral sensitivity-based antibiotic treatment strategies in critical bacterial pathogens
Source: Commun Biol. 2025 Dec 6;9:38. doi: 10.1038/s42003-025-09303-1 (PMC12783184; doi:10.1038/s42003-025-09303-1)
Supplement: Supplementary file 4 — Supplementary Data 2 [file 42003_2025_9303_MOESM4_ESM.xlsx]

## Sheet: Blad1
Time (min)	GB92-1	GB92-2	GB92-3	GB788-1	GB788-2	GB788-3	GB789-1	GB789-2	GB789-3	GB790-1	GB790-2	GB790-3	GB121-1	GB121-2	GB121-3	GB791-1	GB791-2	GB791-3	GB792-1	GB792-2	GB792-3	GB793-1	GB793-2	GB793-3	GB233-1	GB233-2	GB233-3	GB794-1	GB794-2	GB794-3	GB795-1	GB795-2	GB795-3	GB796-1	GB796-2	GB796-3	GB197-1	GB197-2	GB197-3	GB797-1	GB797-2	GB797-3	GB798-1	GB798-2	GB798-3	GB799-1	GB799-2	GB799-3	GB227-1
0	0.074	0.073	0.073	0.072	0.072	0.074	0.074	0.074	0.072	0.075	0.078	0.074	0.073	0.072	0.073	0.072	0.072	0.073	0.074	0.074	0.073	0.073	0.072	0.072	0.072	0.072	0.072	0.072	0.072	0.075	0.074	0.072	0.072	0.072	0.073	0.072	0.072	0.072	0.073	0.075	0.077	0.073	0.081	0.074	0.073	0.072	0.073	0.072	0.072
5	0.074	0.073	0.073	0.073	0.072	0.074	0.074	0.074	0.073	0.075	0.079	0.073	0.072	0.072	0.072	0.072	0.073	0.073	0.074	0.074	0.073	0.072	0.072	0.072	0.072	0.072	0.072	0.072	0.072	0.075	0.074	0.073	0.072	0.072	0.073	0.072	0.072	0.072	0.073	0.075	0.078	0.073	0.081	0.074	0.073	0.072	0.072	0.072	0.072
10	0.074	0.073	0.073	0.072	0.072	0.074	0.075	0.074	0.073	0.076	0.08	0.074	0.073	0.072	0.073	0.073	0.072	0.073	0.074	0.074	0.073	0.072	0.072	0.072	0.072	0.072	0.072	0.072	0.073	0.076	0.074	0.072	0.072	0.072	0.073	0.072	0.072	0.072	0.073	0.076	0.078	0.073	0.081	0.075	0.073	0.072	0.073	0.072	0.072
15	0.075	0.073	0.073	0.073	0.072	0.074	0.075	0.074	0.073	0.075	0.08	0.074	0.073	0.072	0.072	0.072	0.073	0.073	0.074	0.074	0.073	0.073	0.072	0.072	0.072	0.072	0.072	0.071	0.072	0.075	0.074	0.073	0.072	0.072	0.073	0.072	0.072	0.072	0.073	0.076	0.078	0.073	0.082	0.075	0.073	0.072	0.073	0.072	0.072
20	0.075	0.073	0.073	0.073	0.073	0.074	0.075	0.074	0.073	0.076	0.081	0.074	0.073	0.073	0.073	0.073	0.073	0.073	0.075	0.074	0.073	0.073	0.073	0.073	0.072	0.073	0.072	0.072	0.073	0.076	0.075	0.073	0.072	0.073	0.073	0.072	0.072	0.072	0.073	0.076	0.079	0.073	0.083	0.075	0.073	0.072	0.073	0.072	0.073
25	0.075	0.073	0.074	0.073	0.073	0.075	0.075	0.074	0.073	0.076	0.081	0.074	0.073	0.073	0.073	0.073	0.073	0.073	0.075	0.075	0.073	0.073	0.073	0.072	0.072	0.075	0.072	0.072	0.073	0.075	0.075	0.073	0.073	0.073	0.073	0.072	0.072	0.072	0.073	0.076	0.079	0.073	0.084	0.076	0.073	0.073	0.073	0.073	0.073
30	0.075	0.073	0.073	0.073	0.073	0.074	0.075	0.074	0.073	0.076	0.082	0.074	0.073	0.073	0.073	0.073	0.073	0.073	0.075	0.075	0.073	0.073	0.073	0.072	0.072	0.073	0.072	0.072	0.073	0.076	0.075	0.073	0.072	0.073	0.073	0.072	0.072	0.073	0.073	0.077	0.08	0.073	0.085	0.076	0.073	0.072	0.073	0.073	0.073
35	0.075	0.073	0.074	0.073	0.073	0.075	0.075	0.075	0.073	0.076	0.083	0.074	0.073	0.073	0.073	0.073	0.073	0.073	0.075	0.075	0.073	0.073	0.073	0.073	0.073	0.073	0.072	0.072	0.073	0.076	0.076	0.073	0.073	0.073	0.074	0.072	0.073	0.073	0.073	0.077	0.08	0.074	0.086	0.076	0.073	0.073	0.073	0.073	0.073
40	0.075	0.073	0.074	0.073	0.073	0.074	0.075	0.075	0.073	0.076	0.084	0.074	0.073	0.073	0.073	0.073	0.073	0.073	0.075	0.075	0.073	0.073	0.073	0.073	0.073	0.073	0.072	0.072	0.073	0.076	0.076	0.073	0.073	0.073	0.074	0.072	0.072	0.073	0.073	0.077	0.081	0.073	0.087	0.077	0.073	0.073	0.073	0.073	0.073
45	0.075	0.074	0.074	0.073	0.073	0.074	0.075	0.075	0.073	0.076	0.084	0.074	0.073	0.073	0.073	0.073	0.073	0.073	0.075	0.075	0.073	0.073	0.072	0.073	0.072	0.073	0.072	0.072	0.073	0.076	0.076	0.073	0.073	0.073	0.073	0.072	0.072	0.073	0.073	0.076	0.081	0.073	0.087	0.077	0.073	0.073	0.073	0.073	0.073
50	0.075	0.073	0.074	0.073	0.073	0.074	0.076	0.075	0.073	0.076	0.085	0.074	0.073	0.073	0.073	0.073	0.073	0.073	0.075	0.075	0.073	0.073	0.073	0.073	0.073	0.073	0.072	0.072	0.073	0.076	0.076	0.073	0.073	0.073	0.073	0.072	0.072	0.073	0.073	0.076	0.082	0.073	0.088	0.077	0.073	0.073	0.073	0.073	0.073
55	0.076	0.073	0.074	0.073	0.073	0.075	0.076	0.075	0.073	0.076	0.086	0.075	0.073	0.073	0.073	0.073	0.073	0.073	0.075	0.075	0.073	0.073	0.073	0.073	0.073	0.073	0.072	0.072	0.073	0.076	0.077	0.073	0.073	0.073	0.074	0.072	0.072	0.073	0.073	0.077	0.083	0.073	0.09	0.078	0.073	0.073	0.073	0.073	0.073
60	0.076	0.074	0.074	0.074	0.073	0.075	0.077	0.076	0.074	0.076	0.087	0.075	0.074	0.073	0.073	0.074	0.073	0.074	0.076	0.075	0.074	0.073	0.073	0.073	0.073	0.074	0.073	0.072	0.074	0.076	0.078	0.074	0.073	0.074	0.074	0.073	0.073	0.073	0.074	0.077	0.084	0.074	0.091	0.078	0.074	0.073	0.073	0.073	0.073
65	0.076	0.074	0.074	0.074	0.073	0.075	0.077	0.076	0.074	0.076	0.089	0.075	0.074	0.074	0.073	0.074	0.073	0.073	0.075	0.075	0.074	0.073	0.073	0.073	0.073	0.074	0.073	0.072	0.073	0.076	0.078	0.074	0.073	0.074	0.074	0.073	0.073	0.073	0.074	0.077	0.085	0.074	0.093	0.079	0.074	0.073	0.074	0.073	0.073
70	0.076	0.074	0.075	0.074	0.074	0.075	0.078	0.077	0.074	0.077	0.09	0.076	0.074	0.074	0.074	0.074	0.074	0.074	0.075	0.076	0.074	0.074	0.074	0.074	0.073	0.074	0.073	0.072	0.074	0.076	0.079	0.074	0.074	0.074	0.074	0.073	0.073	0.073	0.074	0.077	0.087	0.074	0.095	0.08	0.074	0.074	0.074	0.074	0.073
75	0.076	0.074	0.075	0.074	0.074	0.075	0.078	0.077	0.075	0.077	0.092	0.076	0.074	0.074	0.074	0.074	0.074	0.074	0.076	0.076	0.074	0.074	0.073	0.074	0.073	0.074	0.073	0.072	0.074	0.076	0.08	0.074	0.074	0.074	0.074	0.073	0.073	0.073	0.074	0.077	0.088	0.074	0.096	0.08	0.074	0.074	0.074	0.074	0.074
80	0.077	0.074	0.075	0.074	0.074	0.076	0.079	0.078	0.075	0.077	0.093	0.076	0.074	0.074	0.074	0.074	0.074	0.074	0.076	0.076	0.074	0.074	0.074	0.074	0.074	0.074	0.073	0.072	0.074	0.076	0.08	0.074	0.074	0.074	0.074	0.073	0.073	0.073	0.074	0.077	0.09	0.075	0.099	0.081	0.074	0.074	0.074	0.074	0.074
85	0.077	0.075	0.076	0.075	0.074	0.076	0.08	0.078	0.076	0.078	0.096	0.077	0.075	0.075	0.074	0.075	0.074	0.075	0.076	0.076	0.074	0.074	0.074	0.075	0.074	0.075	0.074	0.073	0.074	0.077	0.082	0.075	0.075	0.074	0.075	0.073	0.073	0.074	0.075	0.078	0.092	0.075	0.101	0.082	0.074	0.075	0.074	0.075	0.074
90	0.078	0.075	0.076	0.074	0.074	0.076	0.08	0.079	0.076	0.077	0.097	0.077	0.075	0.074	0.074	0.074	0.074	0.074	0.076	0.076	0.075	0.074	0.074	0.075	0.074	0.075	0.074	0.073	0.075	0.077	0.083	0.075	0.075	0.074	0.075	0.073	0.074	0.074	0.075	0.077	0.094	0.076	0.103	0.083	0.074	0.075	0.075	0.075	0.074
95	0.078	0.075	0.076	0.075	0.075	0.076	0.082	0.08	0.076	0.078	0.1	0.077	0.075	0.075	0.074	0.075	0.075	0.075	0.077	0.076	0.075	0.075	0.075	0.075	0.074	0.076	0.074	0.073	0.075	0.077	0.084	0.076	0.075	0.075	0.075	0.074	0.074	0.074	0.075	0.078	0.096	0.076	0.107	0.084	0.075	0.075	0.075	0.075	0.074
100	0.078	0.075	0.076	0.075	0.074	0.076	0.083	0.081	0.077	0.078	0.102	0.078	0.075	0.075	0.075	0.075	0.075	0.074	0.077	0.076	0.075	0.075	0.075	0.075	0.075	0.076	0.075	0.073	0.075	0.077	0.085	0.076	0.075	0.075	0.075	0.074	0.074	0.075	0.075	0.078	0.099	0.076	0.109	0.085	0.074	0.075	0.075	0.075	0.074
105	0.079	0.076	0.076	0.075	0.074	0.076	0.084	0.082	0.078	0.078	0.105	0.078	0.075	0.075	0.075	0.075	0.075	0.074	0.077	0.077	0.075	0.075	0.075	0.076	0.075	0.076	0.075	0.073	0.075	0.078	0.087	0.076	0.076	0.075	0.075	0.074	0.074	0.075	0.075	0.078	0.102	0.077	0.113	0.087	0.075	0.076	0.075	0.076	0.074
110	0.079	0.076	0.077	0.076	0.075	0.077	0.086	0.083	0.078	0.078	0.108	0.079	0.076	0.075	0.075	0.075	0.075	0.075	0.077	0.077	0.076	0.075	0.076	0.076	0.075	0.077	0.076	0.073	0.076	0.078	0.088	0.077	0.076	0.075	0.076	0.074	0.074	0.075	0.075	0.078	0.106	0.077	0.117	0.088	0.075	0.076	0.076	0.076	0.074
115	0.08	0.077	0.077	0.076	0.076	0.077	0.088	0.085	0.08	0.079	0.112	0.08	0.076	0.076	0.076	0.076	0.076	0.075	0.078	0.077	0.076	0.076	0.076	0.077	0.076	0.078	0.076	0.074	0.077	0.079	0.09	0.078	0.077	0.076	0.077	0.075	0.075	0.076	0.076	0.078	0.11	0.078	0.121	0.09	0.076	0.077	0.076	0.077	0.074
120	0.08	0.077	0.078	0.077	0.076	0.078	0.09	0.087	0.081	0.079	0.115	0.08	0.077	0.076	0.076	0.076	0.076	0.075	0.078	0.078	0.077	0.076	0.077	0.078	0.076	0.078	0.077	0.074	0.077	0.079	0.092	0.078	0.077	0.076	0.077	0.075	0.075	0.076	0.076	0.078	0.114	0.079	0.126	0.091	0.076	0.078	0.077	0.077	0.074
125	0.081	0.077	0.078	0.077	0.076	0.078	0.093	0.089	0.082	0.08	0.119	0.081	0.077	0.077	0.076	0.077	0.077	0.076	0.079	0.078	0.077	0.077	0.077	0.078	0.076	0.079	0.077	0.074	0.078	0.079	0.094	0.079	0.078	0.077	0.077	0.075	0.076	0.076	0.077	0.079	0.12	0.08	0.131	0.093	0.076	0.078	0.077	0.078	0.075
130	0.081	0.078	0.079	0.077	0.077	0.079	0.096	0.092	0.083	0.08	0.124	0.082	0.078	0.077	0.076	0.077	0.077	0.076	0.079	0.078	0.078	0.077	0.078	0.079	0.077	0.08	0.078	0.075	0.079	0.08	0.097	0.08	0.079	0.077	0.078	0.076	0.076	0.077	0.078	0.079	0.125	0.081	0.136	0.095	0.076	0.079	0.078	0.079	0.075
135	0.082	0.078	0.08	0.078	0.077	0.079	0.099	0.094	0.085	0.08	0.129	0.083	0.078	0.078	0.077	0.078	0.078	0.076	0.08	0.079	0.078	0.078	0.079	0.08	0.078	0.081	0.079	0.076	0.08	0.081	0.099	0.08	0.079	0.078	0.078	0.076	0.077	0.078	0.078	0.08	0.132	0.082	0.143	0.098	0.077	0.08	0.078	0.079	0.075
140	0.083	0.079	0.08	0.078	0.078	0.08	0.104	0.098	0.087	0.081	0.134	0.083	0.079	0.078	0.078	0.078	0.078	0.077	0.08	0.079	0.079	0.079	0.08	0.081	0.078	0.082	0.08	0.077	0.082	0.082	0.102	0.081	0.08	0.078	0.079	0.077	0.077	0.078	0.079	0.08	0.139	0.083	0.149	0.1	0.077	0.081	0.079	0.081	0.075
145	0.084	0.08	0.081	0.079	0.078	0.08	0.109	0.102	0.09	0.082	0.14	0.085	0.08	0.079	0.078	0.079	0.079	0.077	0.081	0.08	0.08	0.08	0.081	0.083	0.079	0.083	0.08	0.078	0.083	0.084	0.106	0.082	0.082	0.079	0.08	0.078	0.078	0.079	0.08	0.08	0.147	0.085	0.156	0.103	0.078	0.082	0.08	0.082	0.075
150	0.085	0.081	0.082	0.08	0.079	0.081	0.114	0.106	0.093	0.082	0.146	0.086	0.08	0.08	0.079	0.08	0.08	0.078	0.081	0.08	0.08	0.081	0.082	0.084	0.08	0.084	0.082	0.078	0.086	0.085	0.109	0.083	0.083	0.08	0.081	0.078	0.079	0.081	0.081	0.081	0.156	0.086	0.164	0.106	0.078	0.083	0.081	0.083	0.076
155	0.086	0.081	0.083	0.081	0.08	0.082	0.121	0.113	0.096	0.083	0.154	0.087	0.081	0.081	0.079	0.081	0.081	0.078	0.082	0.081	0.081	0.081	0.083	0.086	0.081	0.085	0.083	0.08	0.088	0.087	0.114	0.085	0.084	0.081	0.082	0.079	0.08	0.082	0.082	0.082	0.167	0.089	0.172	0.11	0.079	0.085	0.083	0.084	0.076
160	0.087	0.082	0.084	0.082	0.08	0.083	0.128	0.118	0.1	0.083	0.161	0.089	0.082	0.082	0.08	0.081	0.081	0.079	0.083	0.082	0.082	0.083	0.085	0.088	0.082	0.087	0.084	0.081	0.091	0.089	0.118	0.086	0.085	0.082	0.083	0.08	0.081	0.083	0.083	0.083	0.178	0.09	0.181	0.114	0.08	0.087	0.084	0.086	0.076
165	0.088	0.083	0.085	0.082	0.081	0.083	0.136	0.125	0.105	0.084	0.169	0.09	0.083	0.083	0.081	0.082	0.082	0.08	0.084	0.083	0.083	0.084	0.086	0.089	0.082	0.088	0.085	0.083	0.094	0.091	0.123	0.087	0.086	0.082	0.083	0.08	0.082	0.084	0.084	0.084	0.19	0.092	0.19	0.118	0.08	0.088	0.085	0.087	0.077
170	0.09	0.084	0.086	0.084	0.082	0.085	0.147	0.134	0.11	0.085	0.178	0.092	0.085	0.084	0.082	0.084	0.084	0.08	0.085	0.083	0.084	0.086	0.088	0.092	0.084	0.09	0.087	0.085	0.098	0.094	0.129	0.089	0.088	0.084	0.085	0.082	0.083	0.086	0.086	0.085	0.204	0.095	0.201	0.122	0.081	0.091	0.087	0.089	0.077
175	0.091	0.085	0.087	0.084	0.083	0.086	0.158	0.143	0.116	0.086	0.187	0.094	0.085	0.085	0.083	0.084	0.085	0.081	0.086	0.084	0.085	0.087	0.09	0.094	0.085	0.092	0.089	0.087	0.102	0.097	0.135	0.091	0.09	0.085	0.086	0.082	0.085	0.087	0.087	0.086	0.218	0.098	0.211	0.127	0.082	0.093	0.089	0.091	0.078
180	0.092	0.087	0.089	0.086	0.084	0.087	0.171	0.155	0.123	0.087	0.198	0.096	0.087	0.087	0.084	0.086	0.086	0.082	0.088	0.085	0.087	0.09	0.092	0.098	0.087	0.095	0.091	0.09	0.108	0.101	0.142	0.093	0.093	0.086	0.088	0.084	0.087	0.089	0.09	0.087	0.233	0.102	0.223	0.133	0.083	0.096	0.091	0.094	0.078
185	0.095	0.088	0.09	0.087	0.085	0.088	0.186	0.168	0.131	0.088	0.209	0.098	0.089	0.089	0.085	0.087	0.088	0.083	0.089	0.087	0.088	0.092	0.096	0.101	0.089	0.097	0.093	0.093	0.114	0.106	0.149	0.096	0.095	0.088	0.09	0.086	0.089	0.092	0.092	0.089	0.248	0.106	0.233	0.138	0.084	0.099	0.094	0.097	0.079
190	0.096	0.089	0.092	0.089	0.086	0.09	0.201	0.182	0.141	0.089	0.221	0.101	0.09	0.09	0.086	0.089	0.089	0.084	0.091	0.088	0.09	0.094	0.098	0.105	0.09	0.1	0.096	0.097	0.121	0.112	0.158	0.098	0.097	0.09	0.092	0.087	0.091	0.095	0.095	0.091	0.265	0.111	0.244	0.145	0.085	0.103	0.096	0.1	0.079
195	0.098	0.091	0.094	0.09	0.088	0.091	0.217	0.198	0.152	0.09	0.232	0.103	0.092	0.092	0.088	0.09	0.091	0.086	0.093	0.089	0.092	0.097	0.102	0.109	0.092	0.103	0.098	0.101	0.128	0.118	0.166	0.101	0.1	0.092	0.094	0.089	0.093	0.098	0.098	0.093	0.278	0.115	0.256	0.152	0.086	0.107	0.099	0.104	0.08
200	0.101	0.093	0.096	0.092	0.089	0.093	0.234	0.215	0.164	0.092	0.244	0.107	0.094	0.094	0.089	0.092	0.093	0.087	0.095	0.091	0.094	0.101	0.106	0.115	0.094	0.107	0.102	0.106	0.137	0.125	0.176	0.105	0.103	0.094	0.096	0.091	0.097	0.101	0.101	0.095	0.293	0.121	0.267	0.159	0.088	0.112	0.103	0.108	0.081
205	0.103	0.095	0.098	0.094	0.091	0.095	0.25	0.233	0.179	0.094	0.257	0.11	0.097	0.096	0.092	0.094	0.095	0.088	0.097	0.093	0.096	0.105	0.111	0.12	0.097	0.111	0.105	0.112	0.147	0.133	0.187	0.108	0.107	0.096	0.099	0.093	0.1	0.105	0.105	0.097	0.307	0.128	0.278	0.167	0.089	0.117	0.107	0.113	0.082
210	0.106	0.097	0.101	0.096	0.093	0.097	0.267	0.248	0.194	0.095	0.268	0.113	0.099	0.099	0.093	0.097	0.097	0.09	0.099	0.094	0.098	0.109	0.116	0.126	0.1	0.115	0.109	0.118	0.158	0.141	0.198	0.112	0.111	0.099	0.102	0.096	0.104	0.11	0.109	0.1	0.32	0.135	0.289	0.175	0.091	0.123	0.112	0.118	0.082
215	0.109	0.099	0.103	0.098	0.095	0.1	0.286	0.266	0.211	0.097	0.28	0.117	0.102	0.101	0.095	0.099	0.1	0.092	0.102	0.096	0.1	0.114	0.122	0.133	0.103	0.12	0.113	0.126	0.17	0.15	0.21	0.116	0.115	0.102	0.105	0.098	0.108	0.114	0.114	0.103	0.334	0.143	0.299	0.184	0.092	0.129	0.117	0.125	0.083
220	0.112	0.102	0.106	0.101	0.097	0.102	0.302	0.285	0.226	0.099	0.293	0.122	0.105	0.104	0.098	0.102	0.102	0.094	0.105	0.099	0.103	0.119	0.128	0.142	0.106	0.125	0.118	0.133	0.184	0.162	0.222	0.121	0.119	0.105	0.109	0.101	0.113	0.12	0.12	0.108	0.349	0.152	0.309	0.194	0.094	0.137	0.123	0.132	0.084
225	0.116	0.104	0.109	0.104	0.1	0.105	0.316	0.304	0.242	0.101	0.305	0.126	0.108	0.107	0.1	0.105	0.106	0.096	0.108	0.101	0.106	0.125	0.135	0.151	0.111	0.131	0.123	0.143	0.2	0.175	0.236	0.127	0.125	0.109	0.113	0.104	0.118	0.126	0.126	0.111	0.362	0.162	0.32	0.204	0.097	0.145	0.129	0.139	0.085
230	0.12	0.108	0.113	0.107	0.103	0.109	0.33	0.32	0.261	0.104	0.316	0.132	0.112	0.111	0.104	0.108	0.11	0.098	0.112	0.104	0.11	0.133	0.144	0.16	0.115	0.137	0.129	0.153	0.215	0.189	0.249	0.133	0.131	0.113	0.117	0.108	0.125	0.133	0.133	0.116	0.375	0.173	0.331	0.214	0.099	0.154	0.137	0.148	0.087
235	0.124	0.111	0.117	0.111	0.106	0.112	0.347	0.335	0.281	0.106	0.328	0.137	0.116	0.116	0.107	0.112	0.113	0.101	0.116	0.107	0.114	0.14	0.153	0.171	0.12	0.145	0.135	0.164	0.232	0.205	0.263	0.139	0.137	0.118	0.123	0.112	0.132	0.14	0.141	0.122	0.388	0.184	0.34	0.224	0.102	0.164	0.145	0.157	0.088
240	0.129	0.115	0.121	0.115	0.109	0.116	0.362	0.35	0.299	0.109	0.34	0.144	0.12	0.12	0.11	0.116	0.117	0.104	0.12	0.11	0.118	0.149	0.163	0.182	0.125	0.152	0.141	0.176	0.248	0.221	0.277	0.146	0.144	0.123	0.128	0.116	0.139	0.149	0.15	0.128	0.403	0.197	0.35	0.234	0.105	0.175	0.154	0.167	0.089
245	0.134	0.118	0.125	0.119	0.113	0.12	0.378	0.366	0.316	0.112	0.351	0.15	0.125	0.125	0.114	0.12	0.122	0.107	0.124	0.114	0.123	0.158	0.173	0.194	0.131	0.161	0.149	0.19	0.264	0.238	0.29	0.154	0.152	0.128	0.134	0.122	0.148	0.159	0.16	0.135	0.417	0.211	0.36	0.245	0.108	0.186	0.164	0.178	0.091
250	0.14	0.123	0.13	0.124	0.117	0.125	0.392	0.383	0.33	0.116	0.362	0.157	0.131	0.13	0.119	0.126	0.127	0.111	0.13	0.118	0.128	0.168	0.185	0.208	0.137	0.17	0.157	0.205	0.279	0.253	0.303	0.163	0.161	0.134	0.141	0.127	0.157	0.17	0.171	0.143	0.431	0.225	0.371	0.256	0.111	0.198	0.174	0.19	0.093
255	0.145	0.128	0.135	0.129	0.121	0.13	0.406	0.4	0.344	0.119	0.374	0.164	0.137	0.136	0.123	0.131	0.132	0.115	0.135	0.122	0.133	0.179	0.197	0.221	0.144	0.179	0.166	0.219	0.294	0.27	0.315	0.172	0.169	0.141	0.147	0.133	0.167	0.181	0.182	0.151	0.442	0.238	0.381	0.266	0.115	0.211	0.185	0.202	0.094
260	0.153	0.133	0.142	0.134	0.127	0.136	0.422	0.416	0.361	0.124	0.385	0.172	0.143	0.142	0.128	0.136	0.138	0.119	0.141	0.128	0.139	0.191	0.21	0.234	0.151	0.189	0.175	0.234	0.308	0.284	0.327	0.181	0.179	0.148	0.155	0.14	0.178	0.193	0.195	0.161	0.454	0.254	0.393	0.277	0.119	0.223	0.197	0.216	0.097
265	0.159	0.139	0.148	0.14	0.132	0.142	0.437	0.432	0.376	0.128	0.398	0.181	0.149	0.149	0.133	0.142	0.144	0.123	0.147	0.132	0.145	0.203	0.224	0.248	0.159	0.201	0.185	0.25	0.322	0.3	0.341	0.192	0.189	0.156	0.163	0.147	0.189	0.207	0.208	0.171	0.464	0.27	0.404	0.287	0.123	0.237	0.21	0.229	0.099
270	0.167	0.145	0.155	0.147	0.138	0.149	0.453	0.45	0.392	0.133	0.412	0.191	0.156	0.156	0.14	0.149	0.151	0.129	0.155	0.138	0.153	0.217	0.237	0.264	0.168	0.211	0.196	0.264	0.336	0.316	0.353	0.203	0.2	0.164	0.172	0.155	0.203	0.222	0.223	0.183	0.475	0.285	0.416	0.297	0.128	0.252	0.224	0.245	0.101
275	0.175	0.151	0.162	0.154	0.144	0.155	0.465	0.465	0.407	0.138	0.425	0.2	0.165	0.163	0.146	0.156	0.159	0.134	0.163	0.145	0.16	0.231	0.253	0.279	0.177	0.224	0.209	0.279	0.35	0.329	0.364	0.215	0.212	0.174	0.182	0.163	0.217	0.236	0.237	0.196	0.483	0.299	0.427	0.308	0.133	0.267	0.237	0.261	0.104
280	0.183	0.158	0.17	0.162	0.15	0.162	0.477	0.481	0.422	0.144	0.438	0.211	0.172	0.172	0.153	0.164	0.167	0.14	0.171	0.151	0.168	0.245	0.269	0.294	0.187	0.237	0.219	0.294	0.365	0.344	0.376	0.226	0.224	0.183	0.192	0.172	0.23	0.251	0.253	0.209	0.492	0.313	0.439	0.318	0.139	0.281	0.252	0.275	0.107
285	0.192	0.166	0.178	0.169	0.157	0.171	0.487	0.493	0.438	0.15	0.451	0.221	0.181	0.18	0.16	0.172	0.175	0.147	0.18	0.159	0.177	0.261	0.284	0.307	0.198	0.249	0.231	0.307	0.379	0.358	0.388	0.239	0.235	0.193	0.203	0.181	0.245	0.267	0.268	0.222	0.5	0.326	0.448	0.329	0.145	0.294	0.266	0.291	0.11
290	0.202	0.174	0.187	0.178	0.166	0.179	0.499	0.505	0.455	0.157	0.463	0.231	0.191	0.189	0.168	0.18	0.184	0.154	0.189	0.167	0.187	0.278	0.299	0.32	0.21	0.263	0.244	0.322	0.395	0.375	0.402	0.252	0.249	0.205	0.215	0.191	0.261	0.283	0.284	0.237	0.509	0.338	0.459	0.339	0.151	0.307	0.28	0.306	0.113
295	0.211	0.183	0.197	0.187	0.175	0.189	0.51	0.517	0.469	0.165	0.474	0.243	0.2	0.2	0.176	0.189	0.193	0.161	0.199	0.176	0.197	0.293	0.312	0.332	0.221	0.275	0.259	0.337	0.409	0.39	0.414	0.265	0.262	0.217	0.227	0.202	0.277	0.298	0.299	0.253	0.518	0.352	0.469	0.349	0.158	0.32	0.294	0.318	0.117
300	0.22	0.192	0.206	0.197	0.183	0.198	0.519	0.529	0.483	0.172	0.486	0.255	0.211	0.21	0.185	0.199	0.203	0.169	0.209	0.184	0.206	0.307	0.324	0.345	0.233	0.288	0.271	0.352	0.423	0.404	0.427	0.278	0.274	0.228	0.239	0.215	0.292	0.313	0.313	0.269	0.525	0.367	0.48	0.36	0.165	0.331	0.307	0.331	0.122
305	0.232	0.202	0.217	0.208	0.193	0.209	0.528	0.541	0.496	0.181	0.497	0.267	0.222	0.22	0.195	0.21	0.213	0.178	0.22	0.194	0.217	0.321	0.337	0.358	0.246	0.3	0.283	0.367	0.436	0.419	0.44	0.291	0.287	0.241	0.252	0.227	0.305	0.326	0.327	0.284	0.534	0.38	0.49	0.371	0.173	0.344	0.319	0.345	0.127
310	0.243	0.212	0.226	0.219	0.203	0.219	0.538	0.553	0.508	0.189	0.508	0.279	0.232	0.23	0.205	0.22	0.225	0.186	0.23	0.204	0.228	0.334	0.35	0.37	0.259	0.312	0.296	0.382	0.45	0.433	0.452	0.304	0.3	0.254	0.265	0.238	0.319	0.338	0.341	0.3	0.542	0.391	0.5	0.382	0.181	0.355	0.33	0.359	0.132
315	0.254	0.222	0.238	0.228	0.214	0.23	0.549	0.565	0.519	0.199	0.519	0.292	0.243	0.241	0.216	0.231	0.235	0.196	0.242	0.214	0.239	0.347	0.363	0.382	0.272	0.324	0.308	0.394	0.463	0.448	0.464	0.316	0.311	0.267	0.277	0.251	0.332	0.351	0.355	0.315	0.549	0.405	0.509	0.393	0.19	0.366	0.343	0.371	0.138
320	0.266	0.232	0.249	0.239	0.223	0.241	0.557	0.576	0.53	0.207	0.529	0.304	0.255	0.252	0.226	0.241	0.247	0.206	0.252	0.224	0.25	0.361	0.376	0.394	0.285	0.336	0.319	0.41	0.474	0.461	0.475	0.327	0.323	0.28	0.289	0.264	0.346	0.366	0.369	0.328	0.557	0.418	0.52	0.404	0.2	0.378	0.354	0.384	0.143
325	0.279	0.244	0.26	0.251	0.234	0.253	0.566	0.586	0.542	0.217	0.539	0.317	0.266	0.264	0.236	0.252	0.258	0.217	0.264	0.234	0.262	0.372	0.387	0.407	0.298	0.348	0.331	0.423	0.486	0.474	0.486	0.338	0.334	0.291	0.301	0.277	0.362	0.38	0.384	0.342	0.565	0.431	0.53	0.416	0.209	0.39	0.366	0.396	0.15
330	0.29	0.256	0.273	0.262	0.246	0.265	0.58	0.598	0.553	0.23	0.549	0.328	0.28	0.277	0.248	0.265	0.27	0.229	0.277	0.246	0.275	0.387	0.4	0.419	0.311	0.361	0.344	0.438	0.495	0.486	0.497	0.351	0.347	0.304	0.313	0.29	0.377	0.393	0.398	0.357	0.574	0.444	0.539	0.429	0.219	0.403	0.378	0.41	0.158
335	0.3	0.267	0.284	0.274	0.257	0.277	0.586	0.606	0.564	0.239	0.559	0.339	0.291	0.288	0.259	0.275	0.282	0.238	0.289	0.256	0.289	0.398	0.413	0.431	0.321	0.371	0.354	0.45	0.499	0.496	0.506	0.36	0.356	0.314	0.324	0.3	0.388	0.406	0.411	0.371	0.58	0.454	0.549	0.438	0.228	0.414	0.388	0.421	0.164
340	0.311	0.279	0.295	0.287	0.269	0.289	0.599	0.616	0.574	0.251	0.567	0.351	0.303	0.301	0.271	0.288	0.294	0.25	0.302	0.269	0.3	0.412	0.425	0.443	0.334	0.382	0.365	0.462	0.504	0.505	0.517	0.372	0.368	0.327	0.337	0.311	0.401	0.421	0.426	0.384	0.589	0.464	0.557	0.45	0.237	0.425	0.401	0.434	0.172
345	0.323	0.291	0.307	0.3	0.282	0.302	0.611	0.628	0.587	0.263	0.577	0.364	0.316	0.313	0.284	0.301	0.305	0.263	0.314	0.281	0.313	0.426	0.439	0.455	0.346	0.394	0.377	0.476	0.511	0.512	0.527	0.383	0.38	0.339	0.35	0.323	0.413	0.437	0.442	0.4	0.598	0.475	0.568	0.46	0.248	0.437	0.412	0.447	0.18
350	0.333	0.302	0.318	0.311	0.294	0.313	0.62	0.637	0.597	0.274	0.586	0.375	0.328	0.324	0.296	0.312	0.319	0.275	0.325	0.293	0.325	0.439	0.45	0.465	0.357	0.407	0.39	0.485	0.515	0.516	0.535	0.396	0.391	0.351	0.361	0.335	0.426	0.45	0.455	0.416	0.609	0.483	0.576	0.47	0.258	0.448	0.424	0.457	0.189
355	0.343	0.312	0.329	0.322	0.305	0.325	0.629	0.647	0.607	0.285	0.593	0.386	0.339	0.335	0.308	0.322	0.329	0.288	0.336	0.304	0.336	0.45	0.46	0.474	0.368	0.42	0.403	0.492	0.518	0.519	0.543	0.408	0.403	0.363	0.371	0.346	0.439	0.462	0.467	0.43	0.621	0.489	0.584	0.48	0.268	0.457	0.434	0.467	0.196
360	0.354	0.324	0.342	0.335	0.318	0.338	0.639	0.657	0.62	0.298	0.602	0.399	0.351	0.348	0.321	0.335	0.34	0.301	0.348	0.316	0.35	0.462	0.472	0.483	0.38	0.435	0.417	0.499	0.526	0.525	0.552	0.421	0.415	0.375	0.383	0.358	0.453	0.474	0.481	0.446	0.631	0.498	0.591	0.49	0.279	0.467	0.446	0.478	0.205
365	0.366	0.336	0.354	0.348	0.329	0.351	0.65	0.668	0.63	0.308	0.609	0.412	0.364	0.36	0.332	0.347	0.354	0.314	0.361	0.328	0.363	0.475	0.482	0.492	0.391	0.448	0.429	0.504	0.533	0.531	0.56	0.434	0.427	0.386	0.396	0.368	0.467	0.484	0.491	0.461	0.636	0.506	0.598	0.5	0.289	0.475	0.457	0.489	0.215
370	0.378	0.346	0.365	0.361	0.342	0.363	0.661	0.679	0.64	0.319	0.616	0.425	0.376	0.373	0.343	0.36	0.367	0.325	0.374	0.34	0.377	0.487	0.49	0.501	0.404	0.46	0.441	0.508	0.538	0.536	0.566	0.445	0.439	0.397	0.406	0.378	0.477	0.492	0.501	0.475	0.64	0.514	0.605	0.51	0.299	0.483	0.466	0.497	0.225
375	0.391	0.357	0.377	0.374	0.355	0.376	0.672	0.69	0.649	0.329	0.621	0.439	0.388	0.385	0.356	0.372	0.38	0.338	0.387	0.354	0.391	0.499	0.5	0.509	0.416	0.47	0.453	0.513	0.543	0.542	0.573	0.456	0.45	0.409	0.416	0.389	0.487	0.502	0.511	0.489	0.644	0.522	0.61	0.52	0.31	0.492	0.477	0.506	0.235
380	0.404	0.368	0.389	0.386	0.367	0.389	0.684	0.701	0.66	0.341	0.625	0.451	0.4	0.397	0.369	0.384	0.392	0.349	0.399	0.368	0.403	0.506	0.507	0.517	0.429	0.48	0.464	0.517	0.547	0.549	0.58	0.466	0.46	0.422	0.427	0.401	0.495	0.51	0.52	0.5	0.647	0.53	0.615	0.53	0.323	0.501	0.486	0.514	0.245
385	0.416	0.38	0.403	0.398	0.379	0.402	0.692	0.71	0.669	0.351	0.63	0.463	0.414	0.41	0.381	0.395	0.405	0.362	0.412	0.383	0.417	0.514	0.516	0.524	0.441	0.491	0.476	0.523	0.551	0.554	0.587	0.477	0.47	0.434	0.439	0.413	0.506	0.52	0.529	0.512	0.65	0.538	0.621	0.539	0.334	0.51	0.495	0.522	0.255
390	0.427	0.393	0.416	0.412	0.393	0.415	0.7	0.719	0.681	0.362	0.637	0.476	0.427	0.424	0.395	0.408	0.416	0.377	0.425	0.394	0.43	0.523	0.524	0.532	0.452	0.5	0.487	0.53	0.556	0.559	0.593	0.487	0.48	0.445	0.451	0.425	0.514	0.528	0.538	0.523	0.655	0.546	0.625	0.549	0.347	0.52	0.504	0.532	0.266
395	0.439	0.405	0.43	0.425	0.406	0.428	0.706	0.726	0.692	0.375	0.642	0.489	0.44	0.436	0.408	0.42	0.428	0.389	0.438	0.407	0.445	0.531	0.532	0.541	0.464	0.51	0.499	0.536	0.56	0.563	0.6	0.497	0.489	0.456	0.463	0.435	0.524	0.538	0.546	0.534	0.658	0.554	0.628	0.558	0.356	0.528	0.513	0.54	0.275
400	0.451	0.419	0.442	0.438	0.418	0.442	0.712	0.73	0.701	0.388	0.647	0.5	0.452	0.449	0.42	0.433	0.44	0.4	0.452	0.421	0.459	0.54	0.54	0.548	0.474	0.518	0.51	0.542	0.565	0.568	0.607	0.506	0.498	0.467	0.475	0.446	0.534	0.546	0.557	0.545	0.664	0.561	0.633	0.567	0.367	0.536	0.521	0.55	0.285
405	0.463	0.431	0.455	0.452	0.434	0.456	0.717	0.737	0.71	0.402	0.652	0.512	0.465	0.462	0.434	0.446	0.452	0.413	0.465	0.435	0.472	0.55	0.549	0.558	0.484	0.528	0.521	0.546	0.568	0.571	0.613	0.516	0.509	0.478	0.485	0.456	0.543	0.556	0.567	0.557	0.668	0.57	0.637	0.575	0.377	0.546	0.531	0.559	0.294
410	0.472	0.442	0.466	0.464	0.446	0.468	0.721	0.742	0.715	0.414	0.656	0.523	0.477	0.474	0.447	0.458	0.465	0.424	0.479	0.449	0.485	0.558	0.556	0.565	0.495	0.537	0.529	0.55	0.572	0.575	0.617	0.525	0.518	0.489	0.496	0.467	0.551	0.565	0.575	0.568	0.672	0.578	0.641	0.584	0.386	0.555	0.54	0.567	0.304
415	0.484	0.453	0.477	0.476	0.459	0.48	0.726	0.747	0.72	0.427	0.661	0.535	0.488	0.486	0.46	0.47	0.476	0.436	0.492	0.463	0.499	0.568	0.565	0.573	0.505	0.546	0.538	0.554	0.574	0.578	0.621	0.533	0.528	0.498	0.504	0.478	0.559	0.573	0.583	0.578	0.676	0.586	0.644	0.591	0.397	0.564	0.55	0.576	0.313
420	0.495	0.465	0.489	0.488	0.472	0.493	0.732	0.752	0.726	0.438	0.665	0.545	0.5	0.498	0.472	0.482	0.489	0.449	0.504	0.475	0.51	0.576	0.572	0.582	0.514	0.552	0.546	0.557	0.578	0.581	0.627	0.542	0.537	0.508	0.513	0.488	0.567	0.583	0.592	0.589	0.682	0.596	0.647	0.599	0.41	0.573	0.56	0.584	0.32
425	0.506	0.476	0.502	0.501	0.484	0.505	0.739	0.759	0.731	0.45	0.67	0.556	0.511	0.51	0.485	0.493	0.502	0.464	0.518	0.487	0.524	0.586	0.581	0.593	0.525	0.559	0.555	0.562	0.582	0.585	0.633	0.55	0.544	0.518	0.524	0.502	0.577	0.591	0.601	0.599	0.687	0.607	0.653	0.607	0.422	0.581	0.569	0.593	0.328
430	0.516	0.487	0.512	0.513	0.497	0.517	0.743	0.764	0.737	0.462	0.674	0.566	0.523	0.521	0.497	0.504	0.514	0.477	0.53	0.499	0.535	0.595	0.59	0.601	0.534	0.565	0.562	0.565	0.585	0.589	0.637	0.557	0.552	0.527	0.533	0.513	0.584	0.599	0.609	0.608	0.691	0.618	0.657	0.615	0.433	0.589	0.578	0.601	0.338
435	0.527	0.498	0.524	0.524	0.509	0.529	0.748	0.77	0.742	0.473	0.678	0.576	0.533	0.533	0.508	0.515	0.525	0.491	0.543	0.509	0.547	0.605	0.598	0.608	0.543	0.572	0.57	0.569	0.589	0.593	0.64	0.564	0.557	0.536	0.541	0.523	0.591	0.606	0.617	0.618	0.696	0.625	0.661	0.62	0.445	0.597	0.587	0.609	0.346
440	0.539	0.509	0.536	0.536	0.52	0.542	0.754	0.775	0.749	0.485	0.683	0.586	0.545	0.544	0.521	0.526	0.534	0.504	0.555	0.521	0.559	0.616	0.605	0.616	0.55	0.577	0.576	0.572	0.592	0.597	0.643	0.571	0.56	0.542	0.548	0.532	0.599	0.613	0.627	0.626	0.701	0.63	0.665	0.625	0.455	0.604	0.595	0.615	0.354
445	0.549	0.521	0.547	0.547	0.532	0.553	0.759	0.781	0.755	0.497	0.688	0.595	0.556	0.555	0.533	0.536	0.545	0.516	0.566	0.533	0.57	0.625	0.611	0.623	0.556	0.584	0.583	0.575	0.595	0.6	0.647	0.578	0.567	0.548	0.555	0.541	0.607	0.621	0.636	0.636	0.706	0.634	0.669	0.628	0.466	0.61	0.603	0.623	0.364
450	0.558	0.532	0.558	0.558	0.543	0.566	0.765	0.786	0.761	0.508	0.692	0.605	0.566	0.565	0.545	0.548	0.556	0.528	0.578	0.544	0.583	0.634	0.617	0.632	0.564	0.591	0.588	0.579	0.598	0.603	0.651	0.585	0.575	0.553	0.563	0.549	0.614	0.633	0.646	0.646	0.711	0.639	0.671	0.631	0.478	0.619	0.611	0.632	0.374
455	0.569	0.543	0.569	0.569	0.555	0.577	0.772	0.793	0.767	0.52	0.696	0.615	0.577	0.575	0.556	0.557	0.567	0.541	0.589	0.555	0.593	0.642	0.626	0.643	0.57	0.598	0.594	0.583	0.602	0.608	0.655	0.592	0.582	0.56	0.57	0.558	0.622	0.64	0.653	0.659	0.717	0.645	0.675	0.634	0.491	0.629	0.617	0.639	0.382
460	0.578	0.554	0.579	0.58	0.566	0.586	0.775	0.798	0.773	0.53	0.7	0.623	0.586	0.584	0.567	0.565	0.576	0.554	0.6	0.566	0.604	0.652	0.637	0.652	0.577	0.604	0.601	0.587	0.606	0.611	0.658	0.599	0.588	0.567	0.578	0.567	0.633	0.645	0.658	0.668	0.722	0.65	0.68	0.637	0.502	0.639	0.624	0.649	0.392
465	0.586	0.563	0.587	0.589	0.577	0.594	0.779	0.803	0.778	0.54	0.703	0.631	0.595	0.593	0.576	0.574	0.585	0.565	0.609	0.576	0.614	0.663	0.645	0.654	0.583	0.61	0.606	0.589	0.609	0.614	0.662	0.604	0.594	0.573	0.584	0.573	0.643	0.65	0.662	0.674	0.726	0.652	0.682	0.639	0.511	0.646	0.633	0.657	0.4
470	0.593	0.572	0.597	0.601	0.588	0.603	0.785	0.808	0.785	0.551	0.708	0.64	0.606	0.603	0.588	0.584	0.595	0.577	0.618	0.586	0.622	0.67	0.653	0.657	0.59	0.618	0.613	0.593	0.612	0.618	0.666	0.613	0.604	0.58	0.592	0.579	0.649	0.654	0.667	0.68	0.732	0.658	0.685	0.646	0.524	0.651	0.643	0.664	0.41
475	0.599	0.583	0.606	0.61	0.598	0.612	0.791	0.814	0.79	0.562	0.712	0.645	0.614	0.611	0.599	0.592	0.603	0.589	0.627	0.595	0.628	0.676	0.657	0.66	0.597	0.626	0.621	0.597	0.615	0.621	0.67	0.62	0.609	0.586	0.598	0.587	0.654	0.658	0.671	0.684	0.737	0.663	0.688	0.649	0.535	0.655	0.648	0.667	0.418
480	0.607	0.591	0.614	0.617	0.607	0.617	0.794	0.818	0.796	0.571	0.714	0.651	0.622	0.618	0.609	0.601	0.611	0.6	0.636	0.605	0.632	0.681	0.659	0.664	0.604	0.63	0.627	0.6	0.619	0.625	0.674	0.625	0.615	0.592	0.604	0.594	0.656	0.662	0.675	0.689	0.741	0.668	0.693	0.652	0.547	0.66	0.652	0.671	0.425
485	0.615	0.6	0.62	0.624	0.615	0.622	0.801	0.823	0.803	0.583	0.719	0.658	0.628	0.625	0.617	0.608	0.619	0.608	0.639	0.611	0.637	0.685	0.663	0.668	0.612	0.633	0.634	0.604	0.623	0.629	0.678	0.63	0.619	0.599	0.613	0.6	0.659	0.666	0.68	0.693	0.745	0.672	0.695	0.656	0.556	0.665	0.655	0.674	0.432
490	0.621	0.606	0.626	0.627	0.621	0.626	0.807	0.829	0.81	0.594	0.722	0.663	0.631	0.629	0.625	0.614	0.624	0.617	0.644	0.617	0.64	0.688	0.665	0.671	0.621	0.637	0.637	0.606	0.625	0.631	0.68	0.632	0.62	0.607	0.622	0.605	0.662	0.671	0.684	0.698	0.749	0.676	0.699	0.658	0.566	0.669	0.659	0.679	0.44
495	0.626	0.612	0.633	0.632	0.625	0.632	0.814	0.835	0.816	0.602	0.725	0.667	0.635	0.632	0.632	0.62	0.629	0.625	0.647	0.623	0.646	0.694	0.67	0.675	0.628	0.639	0.641	0.61	0.629	0.635	0.685	0.637	0.623	0.615	0.629	0.614	0.665	0.675	0.689	0.703	0.754	0.682	0.702	0.661	0.576	0.673	0.664	0.681	0.448
500	0.633	0.619	0.64	0.638	0.629	0.637	0.819	0.84	0.82	0.606	0.729	0.672	0.638	0.636	0.638	0.624	0.633	0.633	0.653	0.629	0.653	0.699	0.676	0.678	0.633	0.642	0.643	0.613	0.632	0.639	0.689	0.64	0.625	0.62	0.633	0.622	0.669	0.68	0.694	0.708	0.758	0.688	0.706	0.663	0.588	0.678	0.668	0.685	0.456
505	0.639	0.626	0.646	0.644	0.634	0.644	0.824	0.845	0.826	0.611	0.734	0.677	0.642	0.639	0.642	0.628	0.636	0.64	0.658	0.637	0.661	0.705	0.681	0.681	0.636	0.645	0.646	0.615	0.635	0.641	0.694	0.644	0.627	0.624	0.636	0.628	0.672	0.684	0.698	0.712	0.762	0.692	0.709	0.665	0.597	0.682	0.672	0.688	0.462
510	0.645	0.632	0.65	0.651	0.64	0.651	0.83	0.852	0.833	0.62	0.738	0.682	0.648	0.643	0.646	0.63	0.641	0.644	0.665	0.646	0.666	0.709	0.687	0.686	0.641	0.649	0.65	0.619	0.638	0.646	0.698	0.648	0.632	0.628	0.642	0.631	0.676	0.689	0.703	0.718	0.768	0.697	0.714	0.668	0.605	0.688	0.676	0.69	0.47
515	0.652	0.636	0.656	0.659	0.647	0.656	0.835	0.856	0.838	0.628	0.743	0.686	0.652	0.647	0.65	0.633	0.643	0.646	0.67	0.652	0.671	0.715	0.692	0.688	0.644	0.652	0.653	0.621	0.641	0.649	0.701	0.651	0.635	0.631	0.645	0.634	0.681	0.694	0.709	0.722	0.772	0.701	0.717	0.67	0.612	0.692	0.68	0.694	0.476
520	0.657	0.643	0.662	0.665	0.652	0.662	0.842	0.861	0.845	0.636	0.75	0.691	0.656	0.653	0.656	0.638	0.648	0.651	0.677	0.663	0.675	0.72	0.697	0.692	0.649	0.656	0.656	0.625	0.645	0.652	0.705	0.655	0.639	0.635	0.652	0.64	0.686	0.7	0.713	0.728	0.778	0.706	0.722	0.673	0.619	0.695	0.684	0.697	0.482
525	0.664	0.648	0.667	0.67	0.657	0.667	0.847	0.867	0.851	0.641	0.755	0.694	0.658	0.656	0.662	0.642	0.653	0.653	0.681	0.672	0.68	0.725	0.699	0.696	0.652	0.659	0.658	0.628	0.648	0.655	0.708	0.659	0.642	0.638	0.654	0.642	0.689	0.704	0.717	0.732	0.783	0.712	0.726	0.675	0.625	0.699	0.687	0.7	0.489
530	0.669	0.653	0.672	0.674	0.662	0.673	0.853	0.872	0.856	0.647	0.759	0.697	0.662	0.659	0.665	0.646	0.658	0.657	0.686	0.679	0.685	0.729	0.704	0.699	0.656	0.663	0.662	0.631	0.651	0.659	0.713	0.663	0.646	0.642	0.659	0.645	0.694	0.71	0.723	0.737	0.788	0.718	0.729	0.678	0.632	0.703	0.691	0.704	0.495
535	0.675	0.658	0.678	0.679	0.668	0.677	0.858	0.878	0.862	0.653	0.764	0.7	0.666	0.664	0.67	0.649	0.662	0.664	0.692	0.686	0.689	0.734	0.707	0.702	0.659	0.666	0.665	0.635	0.655	0.662	0.717	0.667	0.65	0.645	0.664	0.648	0.698	0.715	0.727	0.742	0.792	0.724	0.734	0.68	0.637	0.708	0.695	0.707	0.504
540	0.682	0.665	0.682	0.684	0.673	0.682	0.864	0.884	0.867	0.658	0.769	0.704	0.67	0.669	0.676	0.653	0.665	0.669	0.696	0.694	0.693	0.739	0.711	0.707	0.663	0.67	0.668	0.637	0.657	0.665	0.722	0.67	0.653	0.649	0.67	0.652	0.701	0.72	0.732	0.745	0.797	0.729	0.739	0.683	0.643	0.712	0.7	0.712	0.51
545	0.687	0.668	0.686	0.688	0.676	0.685	0.869	0.886	0.87	0.661	0.772	0.707	0.673	0.673	0.678	0.658	0.669	0.674	0.7	0.7	0.698	0.744	0.716	0.71	0.666	0.672	0.672	0.641	0.66	0.668	0.727	0.675	0.657	0.653	0.674	0.654	0.705	0.724	0.735	0.749	0.801	0.734	0.742	0.685	0.648	0.716	0.703	0.715	0.517
550	0.696	0.674	0.693	0.694	0.682	0.692	0.88	0.897	0.881	0.67	0.777	0.711	0.678	0.678	0.683	0.661	0.672	0.677	0.705	0.707	0.703	0.752	0.722	0.715	0.671	0.679	0.677	0.645	0.665	0.674	0.734	0.68	0.661	0.658	0.68	0.659	0.711	0.731	0.742	0.757	0.808	0.74	0.747	0.689	0.654	0.723	0.709	0.721	0.526
555	0.7	0.677	0.695	0.696	0.685	0.694	0.884	0.899	0.884	0.672	0.781	0.713	0.681	0.68	0.685	0.664	0.675	0.679	0.707	0.712	0.705	0.755	0.725	0.717	0.674	0.683	0.68	0.648	0.668	0.676	0.737	0.683	0.663	0.66	0.683	0.663	0.713	0.736	0.745	0.761	0.809	0.745	0.751	0.69	0.656	0.727	0.711	0.721	0.53
560	0.709	0.682	0.7	0.702	0.69	0.699	0.893	0.909	0.892	0.678	0.785	0.717	0.684	0.684	0.687	0.668	0.68	0.684	0.714	0.719	0.71	0.762	0.73	0.721	0.678	0.686	0.683	0.651	0.67	0.679	0.742	0.685	0.667	0.664	0.688	0.668	0.716	0.741	0.75	0.764	0.814	0.751	0.755	0.692	0.66	0.732	0.714	0.725	0.536
565	0.719	0.687	0.704	0.705	0.693	0.703	0.9	0.915	0.899	0.683	0.789	0.721	0.688	0.687	0.691	0.671	0.683	0.688	0.717	0.725	0.715	0.768	0.735	0.724	0.682	0.69	0.687	0.654	0.673	0.682	0.746	0.69	0.67	0.666	0.693	0.67	0.72	0.747	0.756	0.769	0.819	0.757	0.76	0.694	0.665	0.738	0.718	0.728	0.543
570	0.725	0.69	0.709	0.71	0.698	0.708	0.906	0.92	0.906	0.688	0.792	0.723	0.692	0.69	0.692	0.674	0.687	0.692	0.721	0.73	0.72	0.775	0.739	0.728	0.685	0.694	0.691	0.657	0.677	0.686	0.751	0.695	0.675	0.672	0.698	0.676	0.725	0.754	0.762	0.775	0.822	0.764	0.763	0.699	0.668	0.745	0.723	0.732	0.55
575	0.73	0.696	0.712	0.714	0.702	0.712	0.912	0.927	0.913	0.693	0.796	0.727	0.696	0.692	0.696	0.678	0.69	0.696	0.725	0.735	0.727	0.781	0.744	0.732	0.689	0.698	0.695	0.659	0.68	0.688	0.756	0.699	0.678	0.676	0.703	0.681	0.73	0.759	0.769	0.78	0.826	0.77	0.768	0.703	0.673	0.752	0.728	0.736	0.557
580	0.739	0.701	0.716	0.717	0.707	0.716	0.919	0.932	0.919	0.698	0.8	0.732	0.699	0.696	0.699	0.681	0.692	0.698	0.727	0.74	0.733	0.788	0.749	0.737	0.693	0.701	0.698	0.663	0.683	0.691	0.76	0.703	0.681	0.68	0.707	0.685	0.733	0.764	0.773	0.784	0.831	0.778	0.773	0.708	0.678	0.759	0.733	0.738	0.563
585	0.744	0.707	0.721	0.722	0.71	0.721	0.924	0.937	0.922	0.702	0.803	0.736	0.703	0.699	0.701	0.684	0.696	0.7	0.731	0.744	0.739	0.795	0.754	0.741	0.697	0.704	0.701	0.666	0.686	0.694	0.763	0.707	0.684	0.683	0.71	0.688	0.737	0.771	0.779	0.791	0.835	0.783	0.776	0.71	0.681	0.766	0.737	0.744	0.569
590	0.75	0.716	0.727	0.728	0.715	0.728	0.931	0.943	0.928	0.71	0.808	0.741	0.708	0.703	0.704	0.69	0.702	0.706	0.736	0.751	0.746	0.802	0.76	0.746	0.702	0.709	0.706	0.669	0.689	0.699	0.769	0.712	0.689	0.688	0.716	0.693	0.743	0.777	0.784	0.797	0.84	0.789	0.781	0.716	0.685	0.774	0.745	0.75	0.576
595	0.757	0.727	0.735	0.736	0.723	0.735	0.938	0.949	0.934	0.716	0.811	0.746	0.712	0.706	0.709	0.691	0.703	0.71	0.741	0.758	0.751	0.81	0.768	0.751	0.706	0.714	0.71	0.673	0.693	0.702	0.774	0.717	0.692	0.693	0.721	0.699	0.749	0.785	0.789	0.803	0.843	0.795	0.786	0.72	0.689	0.781	0.75	0.754	0.581
600	0.763	0.735	0.742	0.742	0.73	0.743	0.945	0.956	0.941	0.726	0.815	0.751	0.716	0.711	0.712	0.696	0.709	0.714	0.746	0.765	0.757	0.818	0.773	0.756	0.709	0.718	0.713	0.677	0.697	0.707	0.778	0.723	0.696	0.698	0.727	0.704	0.754	0.791	0.797	0.812	0.847	0.799	0.789	0.725	0.691	0.788	0.755	0.76	0.587
605	0.768	0.742	0.747	0.747	0.734	0.747	0.949	0.959	0.945	0.73	0.818	0.755	0.719	0.714	0.716	0.698	0.711	0.716	0.75	0.771	0.763	0.824	0.776	0.76	0.712	0.721	0.716	0.679	0.699	0.709	0.781	0.726	0.699	0.701	0.73	0.706	0.758	0.796	0.8	0.815	0.85	0.803	0.792	0.729	0.694	0.795	0.761	0.764	0.591
610	0.772	0.751	0.753	0.753	0.741	0.753	0.955	0.964	0.95	0.736	0.823	0.762	0.725	0.718	0.721	0.702	0.715	0.721	0.756	0.778	0.768	0.832	0.781	0.766	0.719	0.727	0.721	0.682	0.702	0.712	0.785	0.732	0.705	0.707	0.737	0.713	0.765	0.804	0.807	0.819	0.855	0.81	0.797	0.733	0.698	0.803	0.769	0.769	0.597
615	0.776	0.758	0.757	0.758	0.747	0.758	0.96	0.97	0.957	0.744	0.826	0.766	0.73	0.722	0.726	0.705	0.717	0.724	0.76	0.781	0.773	0.839	0.784	0.772	0.723	0.732	0.723	0.686	0.706	0.716	0.788	0.738	0.71	0.712	0.742	0.717	0.77	0.808	0.812	0.824	0.859	0.813	0.801	0.738	0.701	0.81	0.775	0.776	0.604
620	0.783	0.767	0.765	0.764	0.751	0.763	0.966	0.976	0.961	0.751	0.83	0.771	0.734	0.727	0.731	0.708	0.721	0.729	0.766	0.787	0.777	0.848	0.788	0.778	0.73	0.736	0.727	0.689	0.709	0.719	0.792	0.742	0.715	0.717	0.748	0.721	0.775	0.813	0.816	0.829	0.863	0.82	0.806	0.741	0.706	0.817	0.782	0.78	0.608
625	0.788	0.774	0.767	0.768	0.755	0.767	0.97	0.979	0.964	0.754	0.834	0.776	0.74	0.732	0.737	0.712	0.724	0.734	0.77	0.791	0.781	0.854	0.791	0.783	0.735	0.74	0.73	0.691	0.71	0.72	0.795	0.747	0.719	0.721	0.752	0.724	0.778	0.818	0.819	0.832	0.866	0.823	0.809	0.745	0.71	0.824	0.789	0.787	0.612
630	0.795	0.781	0.773	0.773	0.762	0.772	0.976	0.985	0.971	0.762	0.839	0.782	0.744	0.737	0.742	0.716	0.728	0.741	0.776	0.796	0.788	0.862	0.798	0.79	0.741	0.747	0.736	0.694	0.714	0.725	0.799	0.753	0.725	0.728	0.758	0.732	0.784	0.824	0.825	0.841	0.87	0.83	0.813	0.749	0.714	0.832	0.796	0.794	0.62
635	0.8	0.787	0.778	0.779	0.767	0.777	0.981	0.99	0.976	0.767	0.842	0.787	0.748	0.741	0.746	0.72	0.732	0.746	0.78	0.801	0.793	0.87	0.804	0.796	0.746	0.752	0.742	0.698	0.718	0.728	0.803	0.758	0.729	0.732	0.763	0.736	0.79	0.829	0.829	0.845	0.874	0.836	0.816	0.751	0.718	0.838	0.805	0.802	0.624
640	0.805	0.794	0.785	0.784	0.772	0.783	0.987	0.996	0.98	0.772	0.846	0.792	0.753	0.746	0.751	0.724	0.737	0.752	0.784	0.804	0.799	0.875	0.811	0.802	0.751	0.755	0.746	0.7	0.72	0.731	0.806	0.763	0.734	0.737	0.768	0.74	0.794	0.833	0.834	0.848	0.878	0.839	0.82	0.757	0.723	0.845	0.81	0.806	0.628
645	0.811	0.799	0.79	0.79	0.778	0.788	0.994	1.001	0.987	0.778	0.852	0.797	0.76	0.751	0.757	0.73	0.744	0.757	0.79	0.809	0.804	0.883	0.819	0.81	0.757	0.761	0.753	0.703	0.724	0.735	0.81	0.768	0.738	0.744	0.775	0.746	0.8	0.838	0.84	0.853	0.882	0.845	0.825	0.762	0.731	0.851	0.819	0.813	0.635
650	0.814	0.803	0.793	0.792	0.782	0.792	0.995	1.003	0.988	0.782	0.855	0.8	0.762	0.755	0.76	0.732	0.746	0.76	0.793	0.812	0.809	0.887	0.822	0.815	0.76	0.764	0.756	0.706	0.726	0.737	0.813	0.771	0.743	0.747	0.778	0.751	0.803	0.84	0.844	0.859	0.884	0.85	0.828	0.764	0.735	0.857	0.824	0.819	0.639
655	0.823	0.81	0.801	0.799	0.788	0.798	1.003	1.011	0.996	0.791	0.86	0.805	0.767	0.76	0.766	0.737	0.752	0.766	0.799	0.817	0.814	0.892	0.828	0.823	0.766	0.768	0.761	0.71	0.73	0.741	0.818	0.776	0.749	0.753	0.783	0.756	0.808	0.846	0.85	0.864	0.889	0.855	0.834	0.77	0.741	0.864	0.833	0.826	0.646
660	0.826	0.813	0.803	0.803	0.791	0.802	1.007	1.013	0.998	0.792	0.862	0.808	0.771	0.763	0.769	0.74	0.754	0.768	0.801	0.819	0.818	0.896	0.834	0.828	0.769	0.77	0.763	0.712	0.734	0.744	0.82	0.779	0.752	0.757	0.787	0.76	0.81	0.848	0.853	0.865	0.892	0.858	0.836	0.773	0.746	0.867	0.839	0.833	0.651
665	0.834	0.82	0.809	0.809	0.799	0.809	1.013	1.018	1.005	0.802	0.867	0.813	0.776	0.769	0.774	0.745	0.759	0.774	0.806	0.825	0.825	0.902	0.843	0.837	0.777	0.775	0.767	0.716	0.74	0.753	0.826	0.784	0.758	0.762	0.792	0.767	0.816	0.853	0.858	0.87	0.896	0.863	0.841	0.777	0.752	0.872	0.843	0.838	0.655
670	0.839	0.823	0.814	0.813	0.803	0.812	1.018	1.022	1.009	0.807	0.871	0.817	0.782	0.775	0.78	0.749	0.764	0.778	0.81	0.829	0.829	0.906	0.852	0.844	0.783	0.78	0.771	0.719	0.744	0.757	0.829	0.788	0.763	0.767	0.798	0.772	0.82	0.857	0.864	0.878	0.9	0.868	0.845	0.782	0.759	0.877	0.851	0.846	0.66
675	0.845	0.829	0.821	0.818	0.809	0.819	1.023	1.029	1.016	0.816	0.876	0.822	0.787	0.78	0.784	0.754	0.768	0.785	0.817	0.832	0.835	0.912	0.859	0.849	0.788	0.784	0.776	0.722	0.749	0.761	0.833	0.792	0.766	0.771	0.803	0.777	0.825	0.861	0.868	0.88	0.903	0.874	0.849	0.785	0.763	0.881	0.856	0.849	0.662
680	0.849	0.834	0.824	0.823	0.813	0.821	1.027	1.032	1.019	0.818	0.879	0.828	0.791	0.783	0.789	0.758	0.771	0.789	0.819	0.836	0.839	0.917	0.867	0.855	0.793	0.789	0.78	0.725	0.752	0.763	0.836	0.796	0.771	0.775	0.808	0.782	0.829	0.865	0.873	0.886	0.907	0.878	0.855	0.791	0.769	0.886	0.864	0.857	0.667
685	0.856	0.84	0.83	0.829	0.82	0.827	1.034	1.037	1.025	0.827	0.885	0.832	0.797	0.788	0.795	0.763	0.777	0.794	0.823	0.842	0.845	0.923	0.874	0.861	0.8	0.794	0.786	0.73	0.757	0.769	0.842	0.802	0.777	0.782	0.814	0.787	0.835	0.871	0.878	0.891	0.912	0.883	0.86	0.795	0.776	0.891	0.869	0.862	0.673
690	0.861	0.843	0.832	0.833	0.823	0.83	1.036	1.041	1.028	0.831	0.888	0.836	0.799	0.79	0.798	0.766	0.778	0.797	0.826	0.844	0.848	0.925	0.878	0.865	0.803	0.795	0.787	0.732	0.757	0.769	0.843	0.805	0.779	0.785	0.816	0.79	0.837	0.873	0.882	0.895	0.915	0.886	0.864	0.798	0.777	0.894	0.872	0.865	0.677
695	0.868	0.85	0.839	0.839	0.829	0.836	1.042	1.046	1.034	0.837	0.893	0.842	0.806	0.796	0.803	0.772	0.785	0.802	0.832	0.849	0.853	0.931	0.886	0.87	0.81	0.8	0.792	0.737	0.76	0.773	0.849	0.811	0.785	0.791	0.824	0.794	0.842	0.877	0.888	0.9	0.919	0.893	0.869	0.804	0.784	0.899	0.878	0.87	0.68
700	0.874	0.854	0.843	0.844	0.835	0.842	1.047	1.051	1.038	0.844	0.896	0.845	0.809	0.799	0.808	0.776	0.787	0.806	0.835	0.852	0.859	0.937	0.893	0.876	0.815	0.804	0.795	0.742	0.761	0.774	0.854	0.814	0.789	0.796	0.83	0.798	0.846	0.88	0.892	0.903	0.922	0.897	0.874	0.808	0.789	0.903	0.883	0.874	0.684
705	0.878	0.858	0.848	0.848	0.839	0.846	1.052	1.055	1.044	0.85	0.9	0.85	0.814	0.804	0.812	0.779	0.792	0.811	0.839	0.857	0.863	0.94	0.897	0.88	0.819	0.807	0.799	0.747	0.765	0.778	0.856	0.818	0.793	0.8	0.834	0.801	0.851	0.884	0.896	0.908	0.925	0.9	0.878	0.812	0.793	0.907	0.887	0.878	0.688
710	0.885	0.864	0.852	0.853	0.844	0.851	1.055	1.059	1.047	0.856	0.905	0.855	0.82	0.808	0.817	0.783	0.796	0.814	0.842	0.861	0.868	0.946	0.904	0.886	0.824	0.812	0.805	0.75	0.766	0.779	0.861	0.822	0.798	0.805	0.84	0.805	0.856	0.888	0.9	0.913	0.928	0.906	0.883	0.816	0.798	0.912	0.89	0.882	0.691
715	0.891	0.871	0.858	0.861	0.85	0.858	1.061	1.065	1.051	0.863	0.909	0.859	0.824	0.813	0.821	0.787	0.8	0.819	0.847	0.867	0.873	0.95	0.91	0.89	0.828	0.814	0.809	0.754	0.769	0.782	0.865	0.827	0.801	0.808	0.845	0.809	0.86	0.892	0.905	0.917	0.933	0.91	0.888	0.82	0.803	0.916	0.894	0.886	0.694
720	0.896	0.874	0.863	0.864	0.854	0.861	1.063	1.064	1.053	0.868	0.914	0.863	0.828	0.816	0.826	0.791	0.803	0.822	0.85	0.87	0.877	0.954	0.914	0.893	0.833	0.819	0.813	0.756	0.77	0.784	0.868	0.831	0.806	0.812	0.85	0.813	0.865	0.895	0.909	0.92	0.936	0.914	0.893	0.825	0.808	0.92	0.899	0.89	0.699
725	0.901	0.879	0.867	0.87	0.861	0.868	1.07	1.071	1.061	0.877	0.919	0.869	0.834	0.822	0.831	0.798	0.808	0.829	0.856	0.877	0.884	0.96	0.918	0.9	0.838	0.823	0.818	0.759	0.772	0.785	0.873	0.836	0.811	0.818	0.855	0.819	0.87	0.9	0.914	0.925	0.941	0.92	0.899	0.831	0.815	0.927	0.905	0.895	0.704
730	0.908	0.886	0.871	0.875	0.864	0.871	1.074	1.076	1.065	0.882	0.921	0.872	0.837	0.825	0.835	0.8	0.811	0.833	0.859	0.881	0.888	0.961	0.918	0.902	0.841	0.825	0.821	0.762	0.774	0.788	0.876	0.837	0.815	0.821	0.859	0.822	0.873	0.902	0.917	0.931	0.943	0.922	0.904	0.834	0.818	0.929	0.907	0.898	0.708
735	0.913	0.889	0.874	0.879	0.867	0.875	1.075	1.076	1.064	0.886	0.926	0.876	0.841	0.829	0.839	0.802	0.813	0.835	0.862	0.884	0.89	0.966	0.92	0.906	0.845	0.828	0.827	0.762	0.774	0.788	0.88	0.841	0.819	0.825	0.862	0.826	0.878	0.906	0.92	0.933	0.946	0.926	0.908	0.838	0.822	0.934	0.912	0.902	0.711
740	0.917	0.896	0.88	0.887	0.874	0.881	1.082	1.082	1.07	0.892	0.932	0.884	0.848	0.835	0.845	0.808	0.819	0.842	0.868	0.892	0.897	0.974	0.924	0.913	0.852	0.834	0.834	0.767	0.777	0.79	0.886	0.847	0.826	0.831	0.869	0.834	0.886	0.913	0.928	0.939	0.951	0.932	0.914	0.844	0.829	0.94	0.919	0.909	0.717
745	0.923	0.899	0.884	0.891	0.879	0.887	1.087	1.087	1.075	0.9	0.935	0.887	0.85	0.837	0.847	0.81	0.821	0.845	0.87	0.896	0.903	0.975	0.924	0.914	0.855	0.836	0.837	0.767	0.777	0.792	0.889	0.85	0.829	0.833	0.871	0.835	0.887	0.915	0.929	0.942	0.956	0.934	0.918	0.847	0.832	0.943	0.921	0.913	0.721
750	0.93	0.905	0.889	0.895	0.884	0.891	1.089	1.087	1.076	0.903	0.94	0.89	0.855	0.841	0.851	0.813	0.825	0.848	0.873	0.9	0.906	0.977	0.928	0.919	0.86	0.84	0.841	0.77	0.78	0.794	0.892	0.854	0.834	0.838	0.876	0.84	0.893	0.919	0.934	0.947	0.96	0.938	0.923	0.85	0.837	0.947	0.926	0.917	0.725
755	0.937	0.91	0.893	0.901	0.889	0.896	1.093	1.093	1.083	0.911	0.943	0.895	0.858	0.844	0.855	0.816	0.828	0.852	0.877	0.905	0.914	0.983	0.932	0.924	0.864	0.843	0.845	0.77	0.781	0.794	0.896	0.858	0.837	0.842	0.88	0.844	0.897	0.924	0.937	0.95	0.962	0.943	0.928	0.855	0.841	0.951	0.93	0.92	0.727
760	0.942	0.915	0.896	0.905	0.893	0.899	1.098	1.097	1.086	0.918	0.949	0.9	0.863	0.848	0.861	0.82	0.831	0.857	0.881	0.909	0.916	0.987	0.934	0.928	0.868	0.846	0.85	0.772	0.782	0.796	0.901	0.863	0.843	0.846	0.885	0.848	0.901	0.927	0.943	0.954	0.968	0.948	0.934	0.861	0.848	0.956	0.936	0.926	0.733
765	0.949	0.92	0.902	0.911	0.899	0.905	1.101	1.101	1.09	0.922	0.955	0.904	0.869	0.852	0.865	0.824	0.834	0.861	0.885	0.914	0.921	0.99	0.939	0.933	0.874	0.851	0.855	0.774	0.784	0.798	0.905	0.867	0.848	0.851	0.892	0.854	0.904	0.932	0.947	0.958	0.97	0.953	0.939	0.866	0.853	0.961	0.939	0.929	0.735
770	0.954	0.926	0.906	0.916	0.904	0.909	1.106	1.104	1.095	0.929	0.959	0.909	0.873	0.855	0.87	0.828	0.839	0.865	0.889	0.919	0.926	0.995	0.943	0.936	0.877	0.854	0.859	0.776	0.785	0.799	0.907	0.87	0.85	0.854	0.896	0.857	0.907	0.936	0.95	0.962	0.974	0.956	0.946	0.87	0.858	0.964	0.945	0.935	0.74
775	0.96	0.932	0.911	0.922	0.908	0.913	1.109	1.109	1.099	0.935	0.962	0.913	0.877	0.858	0.874	0.831	0.843	0.868	0.892	0.924	0.931	0.999	0.947	0.939	0.881	0.858	0.861	0.777	0.787	0.801	0.912	0.874	0.854	0.859	0.901	0.861	0.91	0.94	0.954	0.965	0.977	0.96	0.951	0.874	0.863	0.967	0.949	0.939	0.742
780	0.964	0.935	0.914	0.925	0.912	0.918	1.112	1.112	1.102	0.942	0.965	0.917	0.88	0.861	0.877	0.833	0.846	0.872	0.896	0.93	0.937	1.002	0.954	0.943	0.886	0.862	0.863	0.779	0.788	0.801	0.917	0.878	0.858	0.863	0.905	0.866	0.913	0.944	0.957	0.969	0.981	0.964	0.956	0.878	0.867	0.971	0.954	0.943	0.747
785	0.97	0.943	0.92	0.931	0.919	0.924	1.117	1.117	1.106	0.948	0.971	0.923	0.885	0.866	0.882	0.839	0.85	0.879	0.901	0.934	0.942	1.006	0.957	0.947	0.891	0.866	0.866	0.78	0.789	0.802	0.921	0.883	0.861	0.868	0.91	0.87	0.917	0.95	0.961	0.971	0.985	0.969	0.962	0.882	0.872	0.976	0.958	0.947	0.75
790	0.977	0.949	0.925	0.934	0.922	0.928	1.121	1.121	1.11	0.955	0.975	0.927	0.888	0.87	0.886	0.843	0.853	0.881	0.905	0.939	0.947	1.011	0.963	0.951	0.894	0.87	0.868	0.782	0.792	0.805	0.925	0.886	0.865	0.871	0.913	0.874	0.918	0.951	0.964	0.975	0.988	0.972	0.967	0.886	0.876	0.98	0.961	0.952	0.753
795	0.981	0.954	0.928	0.939	0.927	0.934	1.125	1.125	1.114	0.961	0.979	0.931	0.891	0.873	0.89	0.847	0.856	0.886	0.909	0.945	0.952	1.014	0.969	0.954	0.898	0.872	0.87	0.783	0.792	0.805	0.93	0.889	0.869	0.876	0.919	0.88	0.925	0.959	0.969	0.981	0.99	0.976	0.972	0.89	0.881	0.983	0.966	0.954	0.757
800	0.988	0.96	0.934	0.944	0.934	0.939	1.13	1.128	1.117	0.966	0.983	0.936	0.896	0.878	0.895	0.85	0.86	0.889	0.912	0.95	0.959	1.018	0.975	0.957	0.902	0.876	0.872	0.784	0.793	0.807	0.933	0.894	0.873	0.878	0.923	0.883	0.927	0.961	0.974	0.984	0.995	0.979	0.977	0.895	0.886	0.987	0.97	0.959	0.761
805	0.993	0.966	0.937	0.95	0.94	0.944	1.132	1.13	1.119	0.973	0.987	0.941	0.898	0.881	0.899	0.853	0.863	0.893	0.916	0.957	0.962	1.021	0.98	0.961	0.904	0.879	0.875	0.785	0.795	0.807	0.937	0.898	0.876	0.883	0.926	0.888	0.931	0.965	0.977	0.988	0.997	0.984	0.983	0.898	0.889	0.99	0.973	0.959	0.761
810	0.996	0.97	0.942	0.953	0.944	0.948	1.134	1.132	1.121	0.978	0.99	0.945	0.9	0.885	0.903	0.857	0.867	0.896	0.919	0.961	0.967	1.025	0.985	0.964	0.908	0.882	0.878	0.787	0.795	0.808	0.94	0.901	0.879	0.886	0.931	0.891	0.934	0.968	0.979	0.989	1.001	0.988	0.988	0.904	0.895	0.995	0.978	0.966	0.767
815	1.001	0.976	0.947	0.959	0.951	0.955	1.139	1.137	1.127	0.984	0.993	0.949	0.905	0.89	0.907	0.86	0.87	0.899	0.922	0.967	0.972	1.029	0.988	0.967	0.912	0.885	0.881	0.788	0.797	0.811	0.945	0.905	0.883	0.89	0.935	0.896	0.938	0.973	0.985	0.996	1.003	0.99	0.993	0.909	0.899	0.998	0.981	0.968	0.769
820	1.007	0.982	0.952	0.964	0.959	0.96	1.143	1.14	1.13	0.988	0.999	0.956	0.909	0.895	0.913	0.865	0.874	0.904	0.927	0.972	0.978	1.032	0.993	0.971	0.916	0.889	0.886	0.79	0.799	0.813	0.949	0.91	0.888	0.895	0.94	0.903	0.943	0.977	0.987	0.998	1.006	0.995	0.998	0.913	0.904	1.002	0.985	0.971	0.772
825	1.009	0.984	0.957	0.967	0.961	0.963	1.144	1.142	1.131	0.993	1	0.957	0.911	0.897	0.915	0.867	0.877	0.907	0.931	0.976	0.979	1.033	0.995	0.974	0.918	0.892	0.889	0.79	0.8	0.813	0.951	0.913	0.891	0.898	0.945	0.906	0.946	0.98	0.992	1.001	1.008	0.997	1.001	0.918	0.908	1.006	0.989	0.973	0.775
830	1.017	0.99	0.962	0.97	0.965	0.968	1.147	1.146	1.136	1.001	1.005	0.962	0.915	0.901	0.92	0.871	0.88	0.91	0.933	0.98	0.984	1.037	0.996	0.976	0.922	0.895	0.891	0.793	0.801	0.815	0.956	0.916	0.895	0.901	0.947	0.911	0.949	0.983	0.994	1.005	1.011	1	1.007	0.922	0.913	1.008	0.991	0.975	0.777
835	1.021	0.995	0.967	0.976	0.972	0.974	1.151	1.15	1.14	1.008	1.011	0.967	0.919	0.906	0.926	0.875	0.884	0.916	0.94	0.986	0.99	1.043	1	0.98	0.927	0.9	0.895	0.794	0.802	0.815	0.961	0.922	0.901	0.906	0.953	0.918	0.956	0.988	0.997	1.007	1.017	1.003	1.013	0.928	0.918	1.014	0.995	0.981	0.783
840	1.027	1	0.972	0.979	0.976	0.977	1.153	1.151	1.139	1.011	1.014	0.971	0.923	0.91	0.93	0.88	0.889	0.921	0.944	0.991	0.995	1.048	1	0.985	0.931	0.904	0.899	0.796	0.805	0.819	0.964	0.928	0.905	0.911	0.957	0.922	0.96	0.992	1.003	1.011	1.02	1.008	1.019	0.934	0.923	1.018	1.001	0.985	0.786
845	1.03	1.003	0.975	0.983	0.979	0.982	1.157	1.154	1.143	1.015	1.016	0.975	0.926	0.911	0.933	0.882	0.889	0.924	0.947	0.995	0.999	1.05	0.998	0.985	0.933	0.904	0.899	0.796	0.805	0.818	0.966	0.93	0.907	0.912	0.959	0.925	0.964	0.993	1.003	1.013	1.022	1.01	1.021	0.938	0.926	1.019	1.002	0.985	0.789
850	1.036	1.01	0.981	0.988	0.983	0.985	1.16	1.158	1.147	1.02	1.022	0.98	0.932	0.916	0.941	0.888	0.894	0.93	0.953	1	1.003	1.056	1.002	0.99	0.938	0.91	0.904	0.798	0.807	0.82	0.972	0.935	0.912	0.917	0.964	0.931	0.971	0.999	1.009	1.016	1.024	1.014	1.027	0.944	0.932	1.023	1.006	0.988	0.792
855	1.041	1.014	0.984	0.992	0.988	0.99	1.162	1.158	1.147	1.025	1.027	0.986	0.935	0.921	0.944	0.891	0.899	0.936	0.957	1.004	1.008	1.059	1.007	0.995	0.942	0.914	0.909	0.798	0.808	0.82	0.975	0.939	0.916	0.922	0.967	0.934	0.977	1.002	1.013	1.019	1.029	1.017	1.032	0.95	0.938	1.027	1.011	0.994	0.798
860	1.046	1.018	0.989	0.995	0.991	0.994	1.165	1.163	1.152	1.032	1.03	0.99	0.94	0.925	0.95	0.895	0.902	0.94	0.96	1.007	1.013	1.063	1.01	0.998	0.947	0.919	0.912	0.801	0.81	0.823	0.979	0.943	0.921	0.926	0.971	0.94	0.984	1.004	1.016	1.023	1.032	1.02	1.034	0.955	0.943	1.03	1.014	0.997	0.801
865	1.053	1.023	0.993	1	0.995	0.998	1.168	1.165	1.153	1.035	1.033	0.994	0.944	0.927	0.951	0.898	0.904	0.943	0.964	1.01	1.017	1.065	1.011	1.001	0.949	0.921	0.916	0.802	0.812	0.825	0.982	0.946	0.925	0.929	0.973	0.942	0.989	1.008	1.018	1.027	1.035	1.024	1.04	0.959	0.946	1.034	1.017	0.997	0.802
870	1.054	1.027	0.998	1.004	0.997	1.003	1.172	1.17	1.157	1.039	1.038	0.998	0.948	0.932	0.957	0.902	0.908	0.949	0.968	1.016	1.021	1.07	1.017	1.006	0.953	0.925	0.92	0.804	0.813	0.826	0.986	0.95	0.93	0.933	0.977	0.948	0.993	1.013	1.021	1.029	1.038	1.027	1.045	0.966	0.952	1.038	1.021	1	0.807
875	1.059	1.031	1.003	1.007	1.002	1.007	1.174	1.171	1.162	1.046	1.042	1.002	0.953	0.937	0.962	0.906	0.912	0.953	0.972	1.02	1.027	1.074	1.021	1.009	0.955	0.929	0.922	0.805	0.815	0.827	0.99	0.954	0.934	0.937	0.981	0.952	0.996	1.015	1.023	1.032	1.043	1.03	1.048	0.97	0.956	1.042	1.024	1.004	0.81
880	1.063	1.035	1.004	1.009	1.003	1.009	1.176	1.172	1.161	1.048	1.045	1.006	0.956	0.941	0.966	0.91	0.915	0.957	0.977	1.022	1.029	1.076	1.024	1.013	0.959	0.932	0.927	0.807	0.817	0.829	0.993	0.956	0.938	0.942	0.983	0.956	1	1.02	1.027	1.037	1.044	1.033	1.053	0.975	0.961	1.045	1.028	1.007	0.815
885	1.067	1.041	1.01	1.013	1.009	1.014	1.18	1.178	1.167	1.053	1.049	1.01	0.959	0.945	0.971	0.913	0.919	0.959	0.978	1.029	1.034	1.078	1.027	1.016	0.961	0.936	0.93	0.807	0.817	0.83	0.996	0.96	0.943	0.945	0.987	0.961	1.003	1.022	1.031	1.037	1.048	1.036	1.056	0.98	0.967	1.048	1.03	1.012	0.819
890	1.072	1.045	1.014	1.018	1.012	1.017	1.182	1.178	1.167	1.056	1.052	1.015	0.964	0.948	0.976	0.917	0.922	0.964	0.983	1.032	1.038	1.083	1.032	1.019	0.965	0.939	0.935	0.809	0.818	0.83	1	0.963	0.945	0.949	0.99	0.966	1.006	1.025	1.032	1.041	1.049	1.039	1.06	0.985	0.971	1.052	1.034	1.012	0.823
895	1.077	1.05	1.019	1.021	1.016	1.022	1.184	1.182	1.17	1.06	1.057	1.017	0.968	0.952	0.979	0.921	0.925	0.967	0.985	1.036	1.044	1.085	1.038	1.023	0.969	0.944	0.939	0.811	0.821	0.834	1.005	0.968	0.949	0.953	0.991	0.968	1.01	1.028	1.036	1.045	1.054	1.042	1.066	0.99	0.975	1.055	1.038	1.017	0.826
900	1.082	1.055	1.023	1.024	1.021	1.026	1.188	1.184	1.172	1.065	1.06	1.02	0.972	0.955	0.983	0.923	0.928	0.97	0.988	1.04	1.047	1.086	1.04	1.025	0.972	0.948	0.942	0.811	0.822	0.834	1.006	0.97	0.952	0.956	0.995	0.971	1.014	1.03	1.036	1.045	1.056	1.045	1.068	0.994	0.98	1.058	1.041	1.022	0.83
905	1.086	1.059	1.028	1.029	1.024	1.031	1.189	1.186	1.174	1.07	1.064	1.026	0.976	0.96	0.989	0.929	0.932	0.975	0.993	1.044	1.052	1.09	1.046	1.028	0.977	0.952	0.948	0.814	0.825	0.837	1.011	0.975	0.957	0.96	1	0.977	1.02	1.034	1.041	1.05	1.06	1.049	1.074	1.001	0.986	1.061	1.044	1.025	0.833
910	1.09	1.062	1.032	1.031	1.028	1.033	1.193	1.19	1.178	1.074	1.065	1.028	0.979	0.962	0.992	0.932	0.936	0.978	0.997	1.048	1.054	1.091	1.049	1.032	0.979	0.955	0.95	0.815	0.825	0.837	1.012	0.977	0.96	0.963	1	0.979	1.023	1.035	1.041	1.049	1.062	1.05	1.077	1.005	0.99	1.063	1.046	1.029	0.836
915	1.095	1.067	1.035	1.036	1.031	1.037	1.195	1.192	1.18	1.076	1.072	1.032	0.984	0.967	0.997	0.936	0.942	0.982	0.999	1.055	1.061	1.095	1.054	1.036	0.985	0.96	0.954	0.816	0.826	0.839	1.018	0.981	0.964	0.968	1.003	0.985	1.027	1.039	1.045	1.053	1.063	1.054	1.081	1.009	0.994	1.066	1.049	1.031	0.838
920	1.096	1.069	1.038	1.04	1.035	1.044	1.198	1.195	1.183	1.082	1.075	1.035	0.986	0.97	0.999	0.939	0.943	0.987	1.003	1.056	1.061	1.096	1.056	1.038	0.987	0.962	0.958	0.817	0.827	0.839	1.02	0.985	0.968	0.971	1.006	0.989	1.031	1.043	1.048	1.056	1.067	1.056	1.084	1.014	0.998	1.068	1.053	1.035	0.845
925	1.103	1.076	1.044	1.045	1.041	1.046	1.203	1.199	1.186	1.087	1.078	1.04	0.992	0.977	1.005	0.946	0.949	0.991	1.008	1.062	1.067	1.099	1.061	1.042	0.993	0.968	0.963	0.819	0.829	0.842	1.024	0.99	0.973	0.975	1.011	0.995	1.036	1.046	1.053	1.06	1.069	1.059	1.089	1.018	1.006	1.072	1.055	1.037	0.847
930	1.106	1.08	1.048	1.048	1.042	1.048	1.203	1.2	1.189	1.089	1.081	1.044	0.996	0.979	1.008	0.947	0.951	0.995	1.01	1.066	1.07	1.098	1.062	1.043	0.995	0.97	0.964	0.82	0.83	0.843	1.026	0.992	0.976	0.977	1.012	0.998	1.038	1.047	1.052	1.063	1.071	1.061	1.092	1.022	1.008	1.073	1.057	1.041	0.849
935	1.113	1.083	1.053	1.053	1.046	1.055	1.206	1.202	1.191	1.095	1.085	1.048	1.001	0.983	1.015	0.952	0.954	0.998	1.014	1.07	1.074	1.102	1.067	1.047	1.001	0.975	0.969	0.823	0.833	0.846	1.031	0.997	0.982	0.983	1.017	1.003	1.043	1.053	1.056	1.066	1.076	1.066	1.097	1.029	1.014	1.078	1.062	1.046	0.856
940	1.114	1.087	1.053	1.054	1.049	1.056	1.207	1.204	1.19	1.096	1.087	1.051	1.003	0.986	1.016	0.954	0.957	1.001	1.017	1.07	1.077	1.101	1.068	1.047	1.003	0.977	0.971	0.823	0.834	0.847	1.031	0.999	0.984	0.985	1.018	1.006	1.045	1.053	1.058	1.067	1.078	1.066	1.099	1.03	1.017	1.077	1.061	1.048	0.859
945	1.119	1.092	1.058	1.06	1.054	1.063	1.211	1.208	1.197	1.102	1.091	1.055	1.009	0.991	1.022	0.958	0.962	1.006	1.021	1.078	1.083	1.104	1.072	1.051	1.008	0.981	0.976	0.825	0.836	0.85	1.037	1.003	0.989	0.99	1.022	1.011	1.049	1.058	1.062	1.07	1.081	1.071	1.104	1.037	1.023	1.081	1.065	1.05	0.862
950	1.123	1.096	1.062	1.064	1.058	1.066	1.214	1.212	1.2	1.106	1.096	1.059	1.013	0.995	1.025	0.963	0.966	1.01	1.026	1.082	1.084	1.106	1.074	1.054	1.011	0.984	0.98	0.826	0.837	0.85	1.039	1.006	0.992	0.993	1.025	1.014	1.052	1.059	1.065	1.073	1.082	1.073	1.107	1.041	1.028	1.084	1.067	1.053	0.869
955	1.128	1.1	1.065	1.067	1.059	1.068	1.215	1.212	1.201	1.108	1.097	1.062	1.016	0.997	1.028	0.964	0.968	1.013	1.029	1.084	1.091	1.106	1.076	1.055	1.016	0.987	0.981	0.828	0.839	0.853	1.041	1.009	0.995	0.997	1.028	1.018	1.054	1.063	1.067	1.075	1.084	1.075	1.11	1.045	1.032	1.085	1.069	1.054	0.87
960	1.132	1.102	1.069	1.071	1.064	1.073	1.217	1.214	1.2	1.113	1.101	1.067	1.022	1.001	1.033	0.97	0.972	1.017	1.032	1.087	1.094	1.11	1.08	1.059	1.021	0.992	0.986	0.83	0.842	0.855	1.047	1.015	1	1.001	1.033	1.024	1.059	1.068	1.073	1.08	1.088	1.081	1.117	1.051	1.037	1.09	1.074	1.059	0.876
965	1.134	1.106	1.07	1.074	1.066	1.074	1.219	1.215	1.203	1.116	1.106	1.071	1.025	1.004	1.037	0.972	0.976	1.02	1.035	1.091	1.097	1.11	1.081	1.06	1.025	0.994	0.988	0.831	0.843	0.857	1.048	1.015	1.002	1.003	1.034	1.027	1.059	1.069	1.073	1.08	1.089	1.082	1.118	1.054	1.04	1.09	1.075	1.06	0.878
970	1.138	1.109	1.072	1.078	1.07	1.079	1.222	1.217	1.206	1.119	1.106	1.072	1.028	1.007	1.039	0.974	0.977	1.023	1.037	1.096	1.101	1.11	1.082	1.061	1.027	0.996	0.991	0.832	0.843	0.858	1.05	1.019	1.005	1.006	1.036	1.029	1.06	1.071	1.075	1.082	1.09	1.084	1.122	1.053	1.044	1.092	1.076	1.061	0.881
975	1.141	1.112	1.078	1.083	1.074	1.083	1.224	1.221	1.21	1.123	1.109	1.075	1.031	1.009	1.043	0.978	0.981	1.028	1.042	1.099	1.103	1.112	1.084	1.064	1.03	0.999	0.994	0.834	0.847	0.862	1.054	1.021	1.007	1.009	1.04	1.032	1.061	1.073	1.077	1.085	1.092	1.086	1.123	1.061	1.048	1.092	1.078	1.062	0.886
980	1.146	1.116	1.08	1.086	1.076	1.085	1.227	1.224	1.211	1.127	1.111	1.078	1.034	1.014	1.045	0.981	0.983	1.031	1.045	1.102	1.107	1.115	1.085	1.066	1.033	1.002	0.997	0.834	0.849	0.864	1.056	1.023	1.01	1.012	1.043	1.036	1.062	1.076	1.079	1.089	1.095	1.089	1.127	1.066	1.052	1.095	1.081	1.065	0.89
985	1.147	1.119	1.084	1.089	1.081	1.09	1.227	1.223	1.21	1.129	1.114	1.082	1.039	1.016	1.05	0.985	0.986	1.034	1.049	1.106	1.11	1.117	1.089	1.067	1.038	1.005	0.999	0.837	0.852	0.867	1.06	1.028	1.014	1.016	1.046	1.039	1.066	1.078	1.081	1.089	1.096	1.092	1.131	1.07	1.056	1.099	1.081	1.065	0.892
990	1.15	1.122	1.087	1.092	1.084	1.093	1.233	1.228	1.216	1.134	1.116	1.084	1.04	1.018	1.051	0.987	0.988	1.037	1.049	1.107	1.113	1.118	1.088	1.068	1.04	1.008	1.001	0.838	0.854	0.868	1.061	1.029	1.016	1.018	1.049	1.041	1.067	1.08	1.082	1.089	1.097	1.094	1.134	1.073	1.06	1.099	1.082	1.068	0.896
995	1.153	1.125	1.091	1.095	1.089	1.096	1.232	1.227	1.214	1.132	1.12	1.088	1.045	1.022	1.055	0.99	0.993	1.042	1.055	1.111	1.115	1.12	1.09	1.071	1.042	1.011	1.005	0.839	0.855	0.87	1.063	1.032	1.019	1.021	1.052	1.043	1.068	1.082	1.084	1.091	1.099	1.096	1.138	1.077	1.063	1.101	1.084	1.07	0.899
1000	1.159	1.128	1.094	1.1	1.092	1.1	1.236	1.232	1.22	1.142	1.122	1.091	1.047	1.025	1.057	0.993	0.995	1.044	1.058	1.116	1.119	1.122	1.091	1.072	1.046	1.015	1.009	0.842	0.858	0.873	1.066	1.035	1.022	1.024	1.054	1.048	1.071	1.085	1.087	1.095	1.101	1.099	1.141	1.081	1.068	1.103	1.086	1.072	0.902
1005	1.159	1.132	1.097	1.103	1.094	1.103	1.239	1.235	1.222	1.142	1.126	1.095	1.051	1.03	1.064	0.996	0.997	1.046	1.06	1.118	1.122	1.125	1.093	1.075	1.05	1.017	1.012	0.843	0.86	0.874	1.069	1.038	1.024	1.027	1.059	1.05	1.072	1.086	1.091	1.098	1.104	1.101	1.143	1.085	1.072	1.105	1.088	1.075	0.907
1010	1.165	1.136	1.1	1.107	1.097	1.106	1.241	1.238	1.224	1.142	1.13	1.098	1.056	1.034	1.066	0.999	1.002	1.049	1.062	1.122	1.124	1.126	1.094	1.076	1.053	1.019	1.015	0.846	0.862	0.877	1.072	1.041	1.028	1.03	1.06	1.052	1.075	1.09	1.09	1.099	1.107	1.104	1.147	1.088	1.075	1.107	1.09	1.074	0.908
1015	1.166	1.14	1.104	1.11	1.101	1.11	1.243	1.239	1.226	1.144	1.133	1.101	1.06	1.039	1.07	1.003	1.006	1.055	1.069	1.125	1.128	1.129	1.096	1.081	1.058	1.022	1.02	0.848	0.864	0.878	1.075	1.045	1.032	1.034	1.067	1.056	1.077	1.093	1.095	1.103	1.11	1.108	1.151	1.093	1.08	1.11	1.093	1.077	0.913
1020	1.169	1.141	1.104	1.113	1.103	1.111	1.245	1.24	1.228	1.149	1.137	1.104	1.062	1.041	1.073	1.006	1.008	1.054	1.068	1.127	1.13	1.13	1.096	1.08	1.06	1.026	1.022	0.85	0.865	0.877	1.076	1.046	1.034	1.036	1.07	1.059	1.08	1.095	1.094	1.104	1.11	1.109	1.152	1.095	1.083	1.112	1.093	1.079	0.914
1025	1.173	1.144	1.108	1.115	1.107	1.116	1.247	1.244	1.23	1.15	1.139	1.108	1.065	1.044	1.077	1.009	1.011	1.06	1.074	1.131	1.132	1.131	1.097	1.081	1.064	1.027	1.024	0.852	0.866	0.878	1.078	1.049	1.037	1.038	1.072	1.06	1.08	1.098	1.097	1.105	1.111	1.111	1.156	1.099	1.087	1.113	1.095	1.081	0.918
1030	1.177	1.147	1.112	1.121	1.112	1.121	1.251	1.246	1.234	1.156	1.142	1.111	1.069	1.048	1.079	1.013	1.015	1.062	1.075	1.134	1.135	1.135	1.099	1.086	1.067	1.031	1.027	0.856	0.869	0.882	1.083	1.052	1.04	1.044	1.077	1.063	1.082	1.099	1.101	1.107	1.114	1.116	1.16	1.103	1.091	1.119	1.098	1.082	0.922
1035	1.178	1.149	1.115	1.123	1.114	1.122	1.251	1.246	1.233	1.157	1.144	1.114	1.072	1.051	1.082	1.016	1.018	1.066	1.078	1.136	1.138	1.135	1.101	1.087	1.071	1.034	1.031	0.856	0.869	0.883	1.085	1.055	1.043	1.046	1.079	1.065	1.085	1.101	1.102	1.111	1.115	1.116	1.163	1.107	1.094	1.12	1.099	1.084	0.925
1040	1.182	1.152	1.118	1.125	1.116	1.125	1.254	1.248	1.235	1.16	1.146	1.118	1.076	1.056	1.088	1.02	1.022	1.069	1.083	1.143	1.14	1.137	1.102	1.089	1.074	1.038	1.035	0.86	0.871	0.884	1.089	1.058	1.048	1.049	1.085	1.069	1.089	1.106	1.105	1.113	1.12	1.121	1.166	1.114	1.1	1.122	1.101	1.087	0.929
1045	1.185	1.154	1.12	1.13	1.12	1.128	1.257	1.253	1.24	1.165	1.15	1.121	1.08	1.057	1.09	1.022	1.023	1.07	1.083	1.142	1.145	1.141	1.104	1.091	1.078	1.04	1.036	0.86	0.872	0.884	1.09	1.061	1.049	1.052	1.086	1.071	1.087	1.108	1.107	1.115	1.121	1.123	1.17	1.114	1.101	1.124	1.104	1.087	0.931
1050	1.189	1.158	1.124	1.133	1.123	1.132	1.259	1.255	1.241	1.166	1.152	1.123	1.082	1.06	1.093	1.026	1.026	1.075	1.087	1.146	1.146	1.142	1.105	1.093	1.081	1.043	1.038	0.861	0.873	0.884	1.092	1.064	1.052	1.054	1.09	1.072	1.09	1.109	1.109	1.115	1.122	1.125	1.173	1.119	1.106	1.126	1.105	1.089	0.933
1055	1.192	1.16	1.125	1.135	1.125	1.134	1.26	1.255	1.241	1.168	1.153	1.125	1.087	1.064	1.095	1.029	1.029	1.075	1.088	1.145	1.148	1.144	1.105	1.095	1.085	1.046	1.042	0.863	0.875	0.885	1.094	1.066	1.056	1.057	1.093	1.075	1.092	1.113	1.111	1.117	1.124	1.129	1.178	1.122	1.109	1.129	1.108	1.091	0.938
1060	1.195	1.162	1.129	1.138	1.129	1.135	1.261	1.256	1.243	1.172	1.156	1.128	1.089	1.066	1.098	1.031	1.032	1.08	1.092	1.149	1.151	1.145	1.108	1.096	1.087	1.048	1.044	0.864	0.874	0.887	1.097	1.068	1.057	1.06	1.097	1.076	1.093	1.114	1.113	1.118	1.128	1.131	1.18	1.126	1.112	1.131	1.109	1.093	0.94
1065	1.196	1.163	1.128	1.139	1.13	1.136	1.264	1.26	1.245	1.171	1.156	1.13	1.09	1.068	1.1	1.033	1.033	1.08	1.093	1.151	1.153	1.145	1.107	1.096	1.09	1.049	1.045	0.865	0.875	0.887	1.097	1.069	1.059	1.061	1.098	1.077	1.095	1.117	1.114	1.12	1.127	1.133	1.183	1.127	1.115	1.132	1.109	1.092	0.94
1070	1.2	1.166	1.133	1.142	1.132	1.141	1.267	1.262	1.248	1.176	1.159	1.133	1.094	1.071	1.102	1.038	1.038	1.086	1.098	1.154	1.156	1.148	1.109	1.1	1.093	1.054	1.05	0.867	0.879	0.89	1.099	1.073	1.062	1.064	1.101	1.08	1.097	1.12	1.118	1.123	1.129	1.135	1.186	1.132	1.119	1.135	1.112	1.095	0.945
1075	1.202	1.169	1.135	1.144	1.135	1.142	1.27	1.264	1.249	1.178	1.161	1.137	1.097	1.074	1.107	1.04	1.04	1.087	1.099	1.158	1.158	1.151	1.11	1.102	1.097	1.057	1.052	0.87	0.88	0.892	1.104	1.075	1.066	1.067	1.104	1.083	1.101	1.123	1.12	1.126	1.13	1.137	1.19	1.135	1.123	1.136	1.114	1.095	0.947
1080	1.203	1.172	1.138	1.15	1.138	1.146	1.272	1.266	1.251	1.18	1.163	1.138	1.1	1.077	1.108	1.043	1.042	1.091	1.101	1.16	1.162	1.153	1.113	1.104	1.101	1.059	1.054	0.869	0.88	0.891	1.105	1.077	1.067	1.07	1.107	1.089	1.102	1.126	1.121	1.129	1.132	1.14	1.193	1.137	1.126	1.138	1.116	1.098	0.952
[truncated: 181 more columns]
