# Supplementary material for: Evolutionary trajectories determine feasibility of collateral sensitivity-based antibiotic treatment strategies in critical bacterial pathogens
Source: Commun Biol. 2025 Dec 6;9:38. doi: 10.1038/s42003-025-09303-1 (PMC12783184; doi:10.1038/s42003-025-09303-1)
Supplement: Supplementary file 5 — Supplementary Data 3 [file 42003_2025_9303_MOESM5_ESM.xlsx]

## Sheet: Fig_1a
Mutation	AMP	CPT	MEM	ATM	PMB	GEN	STR	AMK	SPT	TET	TGC	LZD	CHL	ERY	CLI	TIA	NAL	CIP	SMX	TMP	MTZ	RIF	NIT
gyrA(S83L)	-1.7	-1	1.3	-3.3	-1	1	0	-1	0.7	0	-0.3	0	-0.3	-1	0	0.3	-25.7	-6.3	-2	-2.7	0	0.7	2
gyrA(D87N)	0	-2.7	0.7	-0.3	-2.3	1	-0.7	-0.7	0	-0.7	-1.7	0	-0.3	-0.3	0	0	-25.7	-6.7	-1.3	-2	0	0	1
parC(S80I)	-2	-1.3	1	-4	-2.3	1	-0.7	-1	0.3	-0.3	-0.7	0	0	-1.3	0	-0.7	-1	-1	-1.7	-2.7	0	0.3	1
rpsL(K43R)	1.7	-1	-0.3	0.3	-1.3	0	-27	-1.3	-0.7	-2	-1	0	-1	-0.7	0	0	-0.7	-1	-2.7	-1.3	0	0	0.3
rpsL(K43T)	1	0.3	1.7	0.7	-1	0	-27	-2	0.7	0.7	-0.7	0	0	-0.3	0	-1	-1	0	0	0.7	0	0.3	2.3
rpoB(D516V)	-0.7	-1	0	-3.7	-2.3	0.3	-0.3	-1	-1.3	-1.7	-2	0	-1.3	-0.3	0	1.3	-2.7	-1.7	-2.3	-2	0	-18	-1
rpoB(H526Y)	2	-0.7	2	0.7	0	0.3	0.3	-0.7	1	-0.7	-0.3	0	0	-2.7	0	-0.3	-0.3	2	-6.7	2	0	-18	0.3
rpoB(S531L)	1	1.3	2.3	0.7	-1	1	0.3	0.7	-0.7	-1	-0.3	0	-1	-3	0	2.7	-2	0	2	-0.3	0	-18	-0.3
∆nfsA	-1	-1.7	0	-2.7	-0.3	1	-0.3	0.3	-0.3	-1.3	-1.3	0	-1	-1	0	0.7	-1.7	0	-1.7	-1.3	0	0.3	-3.7
∆nfsB	-1.7	-2	0.3	-2.3	-2	0	0.3	0	-1	-2	-1	0	-1.3	-2	0	-1.3	-2	0	-1.7	-0.7	0	-0.7	-0.3
∆acrR	-3.3	-3.7	0.3	-2.3	-2	1.3	0	-1.3	-1	-2.3	-3.3	0	-5.3	-3	0	-2.3	-5.7	-2.7	-3.7	-5.3	0	-1	0
∆marR	-1	-1.7	0.3	-1.7	-1.3	1	0	-1	-0.3	-1.3	-1.7	0	-0.3	-0.3	0	-0.7	-1.3	-2	-3	-1.3	0	0	0
∆soxR	0.3	-0.3	0.7	-0.3	-1.3	0.7	0.3	0	-0.3	0.7	-0.7	0	-0.3	-0.7	0	0.7	-1	-0.7	-0.7	-0.3	0	0.3	1.3

## Sheet: Fig_1c
Number of mutations	GEN inhibition zone (mm)
1	24.7
1	25
1	25.3
1	25
1	25
1	25
2	24.7
2	24.7
2	22.7
2	25
2	23.3
2	22.7
2	25.3
2	24.3
2	24.7
2	25.3
2	25.7
2	24
2	22.7
2	24
2	23.7
3	24.3
3	25
3	25
3	23
3	25
3	24
3	23.3
3	24.3
3	24.7
3	23
3	24.7
3	24.3
3	23
3	25.3
3	23.3
3	23.3
3	25
3	23.7
3	23
3	23.3
4	24.3
4	24.7
4	25
4	24.7
4	24.3
4	23.7
4	24.3
4	24.7
4	23
4	24.7
4	23.3
4	23.7
4	24.7
4	24.3
4	23.3
5	24.7
5	24.7
5	24
5	24.7
5	24.3
5	24.3
6	24.7
