# Supplementary material for: Evolutionary trajectories determine feasibility of collateral sensitivity-based antibiotic treatment strategies in critical bacterial pathogens
Source: Commun Biol. 2025 Dec 6;9:38. doi: 10.1038/s42003-025-09303-1 (PMC12783184; doi:10.1038/s42003-025-09303-1)
Supplement: Supplementary file 7 — Supplementary Data 5 [file 42003_2025_9303_MOESM7_ESM.xlsx]

## Sheet: Fig_3a
Mutated gene	GEN inhibition zone (mm)
bipA	29.3
cmoB	29.7
dgcE	24.7
DUP(414kb)	35
DUP(72kb)	25.7
e14	24.3
fimA	24.7
fimA	27.3
fimA	30
fimA	24.7
fimA	29.3
fimA	29.3
fimA	28.3
fimA	25
fimA	25.3
fimA	25.3
gadC	27.3
glnV	25.3
gltP	25.3
guaA	42
gyrB	25.3
iscS	23.7
lysWYZQ	24.7
maa	25
mdtE	24.7
metG	29.3
mnmA	27.3
mnmA	29.3
mtlD	29.3
nimR	24.7
nimR	29.3
pdeR	24.3
rluF	42
rpoB	24.3
rpoB	25
serA	25
sspA	27.3
sspA	28.7
sspA	30
thrV	24.7
thrV	25.3
trkH	25.3
tufA	25.7
tufA	35
tusC	29.3
tusC	28.3
valTZ	24.7
ybcL	23.7
yeeN	25.3
ygdT	25.3
yheO	29.7
ynfD	25.7

## Sheet: Fig_3b
Strain	Type	GEN inhibition zone (mm)
		Disc 1	Disc 2	Disc 3	Mean	s.d.
GB92	Evolved	30	30	29	29.7	0.6
GB92	cmoB(wt)	29	30	30	29.7	0.6
GB92	yheO(wt)	26	25	26	25.7	0.6
GB92	∆relA	29	28	29	28.7	0.6
GB92	∆dksA	29	30	30	29.7	0.6
GB121	Evolved	29	30	29	29.3	0.6
GB121	tusC(wt)	26	26	26	26	0
GB121	mtlD(wt)	29	30	30	29.7	0.6
GB121	∆relA	30	30	31	30.3	0.6
GB121	∆dksA	31	32	30	31	1
GB123	Evolved	28	27	27	27.3	0.6
GB123	gadC(wt)	28	28	29	28.3	0.6
GB123	sspA(wt)	24	25	25	24.7	0.6
GB123	∆relA	31	31	32	31.3	0.6
GB123	∆dksA	28	28	29	28.3	0.6
GB129	Evolved	28	29	29	28.7	0.6
GB129	sspA(wt)	25	25	24	24.7	0.6
GB129	∆relA	31	32	31	31.3	0.6
GB129	∆dksA	31	31	30	30.7	0.6
GB197	Evolved	28	27	27	27.3	0.6
GB197	mnmA(wt)	25	26	25	25.3	0.6
GB197	∆relA	31	30	30	30.3	0.6
GB197	∆dksA	29	30	30	29.7	0.6
GB203	Evolved	29	31	30	30	1
GB203	sspA(wt)	23	24	25	24	1
GB203	∆relA	29	29	30	29.3	0.6
GB203	∆dksA	29	29	29	29	0
GB210	Evolved	28	30	30	29.3	1.2
GB210	metG(wt)	24	25	25	24.7	0.6
GB210	∆relA	29	30	29	29.3	0.6
GB210	∆dksA	30	29	29	29.3	0.6
GB227	Evolved	29	30	29	29.3	0.6
GB227	mnmA(wt)	25	25	26	25.3	0.6
GB227	bipA(wt)	30	30	29	29.7	0.6
GB227	∆relA	29	30	30	29.7	0.6
GB227	∆dksA	31	32	31	31.3	0.6
GB233	Evolved	29	28	28	28.3	0.6
GB233	tusC(wt)	25	26	26	25.7	0.6
GB233	∆relA	30	31	30	30.3	0.6
GB233	∆dksA	30	28	29	29.0	1
GB279	Evolved	42	42	42	42	0
GB279	guaA(wt)	23	24	24	23.7	0.6
GB279	rluF(wt)	44	45	45	44.7	0.6
GB279	∆relA	43	43	44	43.3	0.6
GB279	∆dksA	41	41	43	41.7	1.2

## Sheet: Fig_3c
Strain	Type	GEN inhibition zone (mm)
		Disc 1	Disc 2	Disc 3	Mean	s.d.
GB704	∆yheO	26	24	25	25	1
GB705	∆cmoB	25	25	25	25	0
GB706	∆tusC	30	29	30	29.7	0.6
GB602	∆mtlD	24	24	26	24.7	1.2
GB601	∆mnmA	32	32	31	31.7	0.6
GB600	∆bipA	25	25	26	25.3	0.6
GB697	∆sspA	28	28	29	28.3	0.6
GB999	∆gadC	25	24	26	25	1
GB715	∆guaA	41	42	41	42	0.6
GB470	∆rluF	25	25	26	25.3	0.6
GB603	∆relA	25	24	25	24.7	0.6
GB703	∆dksA	25	25	25	25	0
