# Supplementary material for: Evolutionary trajectories determine feasibility of collateral sensitivity-based antibiotic treatment strategies in critical bacterial pathogens
Source: Commun Biol. 2025 Dec 6;9:38. doi: 10.1038/s42003-025-09303-1 (PMC12783184; doi:10.1038/s42003-025-09303-1)
Supplement: Supplementary file 8 — Supplementary Data 6 [file 42003_2025_9303_MOESM8_ESM.xlsx]

## Sheet: Fig_4a
Genotype	GEN zone of inhibition (mm)
	Disc 1	Disc 2	Disc 3	Mean	s.d.
GenR	15	16	16	15.7	0.6
GenR, ∆tusC	16	15	16	15.7	0.6
GenR, ∆mnmA	15	15	16	15.3	0.6
GenR, ∆sspA	19	19	20	19.3	0.6
GenR, ∆guaA	23	24	24	23.7	0.6

## Sheet: Fig_4b
Phenotype	Dt (min)
no CS	20.2
no CS	39.6
no CS	26.0
no CS	19.8
no CS	21.4
no CS	19.5
no CS	21.2
no CS	31.9
no CS	20.5
no CS	21.4
no CS	18.1
no CS	27.4
no CS	19.5
no CS	17.9
no CS	21.3
no CS	21.5
no CS	32.2
no CS	19.3
no CS	20.6
no CS	20.9
no CS	23.2
no CS	24.9
no CS	17.5
no CS	19.9
CS	37.8
CS	35.0
CS	27.4
CS	39.2
CS	22.2
CS	21.6
CS	40.5
CS	31.7
CS	42.0
CS	43.4

## Sheet: Fig_4d
Parent	Type	Doubling time (min)
		Measurement 1	Measurement 2	Measurement 3	Mean	s.d.
GB92	P	38.9	36.8	37.7	37.8	1.1
GB92	E1	37.2	36.2	35.1	36.2	1.0
GB92	E2	23	22.8	23.3	23.0	0.2
GB92	E3	40.3	32.5	35	36.0	4.0
GB121	P	34.2	37.1	33.9	35.0	1.8
GB121	E1	35.6	36	34.8	35.5	0.6
GB121	E2	34.8	36.5	36.4	35.9	0.9
GB121	E3	27.3	27.2	27.5	27.3	0.2
GB123	P	22.2	21.8	22.5	22.2	0.4
GB123	E1	22.4	22.4	25.7	23.5	1.9
GB123	E2	22.2	21.9	22.6	22.2	0.4
GB123	E3	22	22.3	22.2	22.2	0.2
GB129	P	21.8	21.5	21.5	21.6	0.2
GB129	E1	21.4	21.1	21.3	21.3	0.2
GB129	E2	21.7	21.5	21.6	21.6	0.1
GB129	E3	21.7	21.3	21	21.3	0.3
GB197	P	27.2	27.5	27.3	27.4	0.1
GB197	E1	29	26.3	27.2	27.5	1.4
GB197	E2	30.1	33.3	35.5	33.0	2.7
GB197	E3	27.3	27.3	27.5	27.4	0.1
GB203	P	40.4	40.3	40.8	40.5	0.3
GB203	E1	21.2	21.6	22	21.6	0.4
GB203	E2	21.8	22.2	22.2	22.1	0.2
GB203	E3	22	21.9	22.1	22.0	0.1
GB210	P	31.4	31.5	32.2	31.7	0.5
GB210	E1	20.7	16.1	17.2	18.0	2.4
GB210	E2	19.4	17.1	18.5	18.3	1.2
GB210	E3	22.1	22.4	23.7	22.7	0.8
GB227	P	39.5	39.8	38.3	39.2	0.8
GB227	E1	23.8	23.7	23.7	23.7	0.1
GB227	E2	36.8	36.8	37.1	36.9	0.2
GB227	E3	23.5	24.7	25.8	24.7	1.1
GB233	P	32.6	31.6	31.3	31.8	0.7
GB233	E1	22.7	22.2	21.7	22.2	0.5
GB233	E2	30.8	32.6	32	31.8	1.0
GB233	E3	33.5	32.6	32.8	33.0	0.5
GB279	P	41.9	42.3	41.7	42.0	0.3
GB279	E1	35.7	34.2	34	34.6	1.0
GB279	E2	28.8	29.4	30.1	29.4	0.7
GB279	E3	27.9	28.1	28.3	28.1	0.2

## Sheet: Fig_4e
Parent	Type	GEN zone of inhibition (mm)
		Disc 1	Disc 2	Disc 3	Mean	s.d.
GB92	P	30	30	29	29.7	0.6
GB92	E1	29	30	30	29.7	0.6
GB92	E2	28	29	29	28.7	0.6
GB92	E3	30	30	31	30.3	0.6
GB121	P	29	30	29	29.3	0.6
GB121	E1	31	30	30	30.3	0.6
GB121	E2	29	29	31	29.7	1.2
GB121	E3	29	29	28	28.7	0.6
GB123	P	28	27	27	27.3	0.6
GB123	E1	29	29	30	29.3	0.6
GB123	E2	28	29	29	28.7	0.6
GB123	E3	29	28	28	28.3	0.6
GB129	P	28	29	29	28.7	0.6
GB129	E1	30	29	29	29.3	0.6
GB129	E2	29	28	29	28.7	0.6
GB129	E3	28	29	29	28.7	0.6
GB197	P	28	27	27	27.3	0.6
GB197	E1	27	27	26	26.7	0.6
GB197	E2	29	28	28	28.3	0.6
GB197	E3	28	29	29	28.7	0.6
GB203	P	29	31	30	30	1
GB203	E1	27	27	27	27	0
GB203	E2	27	27	28	27.3	0.6
GB203	E3	28	27	27	27.3	0.6
GB210	P	28	30	30	29.3	1.2
GB210	E1	26	26	27	26.3	0.6
GB210	E2	26	27	26	26.3	0.6
GB210	E3	28	29	29	28.7	0.6
GB227	P	29	30	29	29.3	0.6
GB227	E1	28	28	29	28.3	0.6
GB227	E2	30	29	30	29.7	0.6
GB227	E3	26	26	26	26	0
GB233	P	29	28	28	28.3	0.6
GB233	E1	27	28	28	27.7	0.6
GB233	E2	29	28	28	28.3	0.6
GB233	E3	30	30	29	29.7	0.6
GB279	P	42	42	42	42	0
GB279	E1	38	38	37	37.7	0.6
GB279	E2	37	37	38	37.3	0.6
GB279	E3	30	31	31	30.7	0.6
