# Supplementary material for: Evolutionary trajectories determine feasibility of collateral sensitivity-based antibiotic treatment strategies in critical bacterial pathogens
Source: Commun Biol. 2025 Dec 6;9:38. doi: 10.1038/s42003-025-09303-1 (PMC12783184; doi:10.1038/s42003-025-09303-1)
Supplement: Supplementary file 9 — Supplementary Data 7 [file 42003_2025_9303_MOESM9_ESM.xlsx]

## Sheet: Fig_5a
Isolate	AMP	CPT	MEM	ATM	PMB	GEN	STR	AMK	SPT	TET	TGC	LZD	CHL	ERY	CLI	TIA	NAL	CIP	SMX	TMP	MTZ	RIF	NIT
GB92	-12.7	-2.3	5.3	-1	0	5.7	2.7	4	-1.3	-4	-0.3	0	-11.3	-11.3	0	-10	-25.7	-8	-9.7	-3	0	-1.3	6
GB121	-11	-3.3	6.3	-2.3	1	5.3	3	4.7	0.7	-2.3	-0.7	0	-10.7	-11.3	0	-10	-25.7	-6.3	-4.3	-1.3	0	-2	5.3
GB123	-10.3	-6	0.7	-2.3	-1	3.3	2.3	1.3	-3.7	-7.7	-4.3	0	-13	-11.3	0	-10	-25.7	-12.7	-7.7	-6.3	0	-2.7	-2
GB129	-0.3	-1	0.7	-0.3	-2.3	4.7	3.3	0.7	-0.7	-1	-0.3	0	-1	-11.3	0	0	-25.7	-12	-8	-0.3	0	-0.7	-0.7
GB197	-14.7	-3.7	4.7	-2.3	0	3.3	0.3	1	-2.3	-6	-3.3	0	-15	-11.3	0	-10	-25.7	-8.7	-7.7	-5.7	0	-3.3	5.3
GB203	-11.3	0	0.7	-0.3	3	6	4	3	0	-2	-1.3	0	-16.7	-1	0	0	-25.7	-6.3	-4	-2.7	0	-2.3	1
GB210	-5.3	-0.7	3	-1.3	1.3	5.3	2.7	2.7	0	-3	-2.7	0	-5	-3.7	0	0	-7.3	-1	-4.3	-0.3	0	-1	3
GB227	-16	-3	8.3	0.7	2.7	5.3	1.7	0.7	-1.3	-5.7	-4	0	-13	-11.3	0	-10	-25.7	-9	-8.7	-8	0	-3.3	5.7
GB233	-15.7	-5.3	5.3	-3	0	4.3	2	3.3	0	-5.3	-3.7	0	-14.3	-11.3	0	-10	-25.7	-9.3	-7	-5.7	0	-6.7	3
GB279	-3	6	21	8.3	2.3	18	15.7	16.3	11	-3.7	0.7	0	-16	-2	0	-10	-25.7	-5.3	7.3	-4.3	0	1.3	6.3

## Sheet: Fig_5b
Genotype	AMP	CPT	MEM	ATM	PMB	GEN	STR	AMK	SPT	TET	TGC	LZD	CHL	ERY	CLI	TIA	NAL	CIP	SMX	TMP	MTZ	RIF	NIT
∆tusC	1	5	7.7	5.7	1	5.7	5.3	6	4	4	1	0	6	-0.7	0	-1.3	-4	5	-1	0.7	0	-1.3	9.7
∆mnmA	0.3	6.3	7.3	7.7	3	7.7	3.7	3	3	4	1.7	0	2.7	-4.3	0	-0.7	-2.7	4	0.3	0	0	-1.3	9.7
∆sspA	0.3	-4	0	7	-2	4.3	6	3	-1	-1.3	-1.3	0	0.7	-4	0	0.7	-5	-3.3	-5.3	-0.7	0	-1.3	0
∆guaA	5.3	15.7	23.7	14.3	8.3	17.3	16.7	16	11.3	4	4.3	0	-7.7	11	0	9	-5.7	10.7	7.7	5.3	0	3.7	9.7
