# Supplementary material for: Evolutionary trajectories determine feasibility of collateral sensitivity-based antibiotic treatment strategies in critical bacterial pathogens
Source: Commun Biol. 2025 Dec 6;9:38. doi: 10.1038/s42003-025-09303-1 (PMC12783184; doi:10.1038/s42003-025-09303-1)
Supplement: Supplementary file 10 — Supplementary Data 8 [file 42003_2025_9303_MOESM10_ESM.xlsx]

## Sheet: Sheet1
Strain Number	Genotype	GEN zone of inhibition (mm)
		Disc 1	Disc 2	Disc 3	Mean
GB613	P. aeruginosa CipR evolved (0.1 mL, 1.5x increase, strain 1-1)	31	30	31	30.7
GB614	P. aeruginosa CipR evolved (0.1 mL, 1.5x increase, strain 1-2)	31	31	30	30.7
GB615	P. aeruginosa CipR evolved (0.1 mL, 1.5x increase, strain 1-3)	29	30	30	29.7
GB616	P. aeruginosa CipR evolved (0.1 mL, 1.5x increase, strain 2-1)	29	29	29	29
GB617	P. aeruginosa CipR evolved (0.1 mL, 1.5x increase, strain 2-2)	28	28	27	27.7
GB618	P. aeruginosa CipR evolved (0.1 mL, 1.5x increase, strain 2-3)	28	27	28	27.7
GB619	P. aeruginosa CipR evolved (0.1 mL, 1.5x increase, strain 3-1)	31	30	31	30.7
GB620	P. aeruginosa CipR evolved (0.1 mL, 1.5x increase, strain 3-2)	31	31	31	31
GB621	P. aeruginosa CipR evolved (0.1 mL, 1.5x increase, strain 3-3)	31	30	31	30.7
GB622	P. aeruginosa CipR evolved (1 mL, 1.5x increase, strain 1-1)	28	28	29	28.3
GB623	P. aeruginosa CipR evolved (1 mL, 1.5x increase, strain 1-2)	29	28	29	28.7
GB624	P. aeruginosa CipR evolved (1 mL, 1.5x increase, strain 1-3)	27	28	28	27.7
GB625	P. aeruginosa CipR evolved (1 mL, 1.5x increase, strain 2-1)	27	28	28	27.7
GB626	P. aeruginosa CipR evolved (1 mL, 1.5x increase, strain 2-2)	28	28	28	28
GB627	P. aeruginosa CipR evolved (1 mL, 1.5x increase, strain 2-3)	27	28	28	27.7
GB628	P. aeruginosa CipR evolved (1 mL, 1.5x increase, strain 3-1)	29	30	29	29.3
GB629	P. aeruginosa CipR evolved (1 mL, 1.5x increase, strain 3-2)	29	29	29	29
GB630	P. aeruginosa CipR evolved (1 mL, 1.5x increase, strain 3-3)	29	30	29	29.3
GB631	P. aeruginosa CipR evolved (10 mL, 1.5x increase, strain 1-1)	24	25	24	24.3
GB632	P. aeruginosa CipR evolved (10 mL, 1.5x increase, strain 1-2)	23	22	24	23.0
GB633	P. aeruginosa CipR evolved (10 mL, 1.5x increase, strain 1-3)	24	23	24	23.7
GB634	P. aeruginosa CipR evolved (10 mL, 1.5x increase, strain 2-1)	29	29	30	29.3
GB635	P. aeruginosa CipR evolved (10 mL, 1.5x increase, strain 2-2)	30	31	30	30.3
GB636	P. aeruginosa CipR evolved (10 mL, 1.5x increase, strain 2-3)	31	30	30	30.3
GB637	P. aeruginosa CipR evolved (10 mL, 1.5x increase, strain 3-1)	29	29	28	28.7
GB638	P. aeruginosa CipR evolved (10 mL, 1.5x increase, strain 3-2)	31	30	30	30.3
GB639	P. aeruginosa CipR evolved (10 mL, 1.5x increase, strain 3-3)	30	31	31	30.7
GB640	K. pneumoniae CipR evolved (0.1 mL, 1.5x increase, strain 1-1)	26	26	27	26.3
GB641	K. pneumoniae CipR evolved (0.1 mL, 1.5x increase, strain 1-2)	25	25	25	25
GB642	K. pneumoniae CipR evolved (0.1 mL, 1.5x increase, strain 1-3)	25	25	26	25.3
GB643	K. pneumoniae CipR evolved (0.1 mL, 1.5x increase, strain 2-1)	28	27	27	27.3
GB644	K. pneumoniae CipR evolved (0.1 mL, 1.5x increase, strain 2-2)	27	27	28	27.3
GB645	K. pneumoniae CipR evolved (0.1 mL, 1.5x increase, strain 2-3)	28	29	27	28
GB646	K. pneumoniae CipR evolved (0.1 mL, 1.5x increase, strain 3-1)	26	26	26	26
GB647	K. pneumoniae CipR evolved (0.1 mL, 1.5x increase, strain 3-2)	26	26	26	26
GB648	K. pneumoniae CipR evolved (0.1 mL, 1.5x increase, strain 3-3)	26	25	26	25.7
GB649	K. pneumoniae CipR evolved (1 mL, 1.5x increase, strain 1-1)	26	26	26	26
GB650	K. pneumoniae CipR evolved (1 mL, 1.5x increase, strain 1-2)	25	26	26	25.7
GB651	K. pneumoniae CipR evolved (1 mL, 1.5x increase, strain 1-3)	25	26	26	25.7
GB652	K. pneumoniae CipR evolved (1 mL, 1.5x increase, strain 2-1)	29	27	29	28.3
GB653	K. pneumoniae CipR evolved (1 mL, 1.5x increase, strain 2-2)	28	27	28	27.7
GB654	K. pneumoniae CipR evolved (1 mL, 1.5x increase, strain 2-3)	27	28	28	27.7
GB655	K. pneumoniae CipR evolved (1 mL, 1.5x increase, strain 3-1)	27	29	29	28.3
GB656	K. pneumoniae CipR evolved (1 mL, 1.5x increase, strain 3-2)	28	28	28	28
GB657	K. pneumoniae CipR evolved (1 mL, 1.5x increase, strain 3-3)	28	29	29	28.7
GB658	K. pneumoniae CipR evolved (10 mL, 1.5x increase, strain 1-1)	27	27	28	27.3
GB659	K. pneumoniae CipR evolved (10 mL, 1.5x increase, strain 1-2)	28	29	28	28.3
GB660	K. pneumoniae CipR evolved (10 mL, 1.5x increase, strain 1-3)	29	29	28	28.7
GB661	K. pneumoniae CipR evolved (10 mL, 1.5x increase, strain 2-1)	27	28	27	27.3
GB662	K. pneumoniae CipR evolved (10 mL, 1.5x increase, strain 2-2)	28	28	27	27.7
GB663	K. pneumoniae CipR evolved (10 mL, 1.5x increase, strain 2-3)	27	27	27	27
GB664	K. pneumoniae CipR evolved (10 mL, 1.5x increase, strain 3-1)	26	26	26	26
GB665	K. pneumoniae CipR evolved (10 mL, 1.5x increase, strain 3-2)	25	26	26	25.7
GB666	K. pneumoniae CipR evolved (10 mL, 1.5x increase, strain 3-3)	25	26	25	25.3
GB667	S. Typhimurium CipR evolved (0.1 mL, 1.5x increase, strain 1-1)	27	28	27	27.3
GB668	S. Typhimurium CipR evolved (0.1 mL, 1.5x increase, strain 1-2)	27	27	26	26.7
GB669	S. Typhimurium CipR evolved (0.1 mL, 1.5x increase, strain 1-3)	26	27	27	26.7
GB670	S. Typhimurium CipR evolved (0.1 mL, 1.5x increase, strain 2-1)	28	27	28	27.7
GB671	S. Typhimurium CipR evolved (0.1 mL, 1.5x increase, strain 2-2)	28	28	28	28
GB672	S. Typhimurium CipR evolved (0.1 mL, 1.5x increase, strain 2-3)	27	27	28	27.3
GB673	S. Typhimurium CipR evolved (0.1 mL, 1.5x increase, strain 3-1)	26	26	26	26
GB674	S. Typhimurium CipR evolved (0.1 mL, 1.5x increase, strain 3-2)	25	25	25	25
GB675	S. Typhimurium CipR evolved (0.1 mL, 1.5x increase, strain 3-3)	25	25	24	24.7
GB676	S. Typhimurium CipR evolved (1 mL, 1.5x increase, strain 1-1)	23	24	23	23.3
GB677	S. Typhimurium CipR evolved (1 mL, 1.5x increase, strain 1-2)	25	25	26	25.3
GB678	S. Typhimurium CipR evolved (1 mL, 1.5x increase, strain 1-3)	26	27	26	26.3
GB679	S. Typhimurium CipR evolved (1 mL, 1.5x increase, strain 2-1)	26	25	26	25.7
GB680	S. Typhimurium CipR evolved (1 mL, 1.5x increase, strain 2-2)	26	25	25	25.3
GB681	S. Typhimurium CipR evolved (1 mL, 1.5x increase, strain 2-3)	26	26	25	25.7
GB682	S. Typhimurium CipR evolved (1 mL, 1.5x increase, strain 3-1)	26	26	27	26.3
GB683	S. Typhimurium CipR evolved (1 mL, 1.5x increase, strain 3-2)	27	27	26	26.7
GB684	S. Typhimurium CipR evolved (1 mL, 1.5x increase, strain 3-3)	26	26	26	26
GB685	S. Typhimurium CipR evolved (10 mL, 1.5x increase, strain 1-1)	25	25	24	24.7
GB686	S. Typhimurium CipR evolved (10 mL, 1.5x increase, strain 1-2)	25	25	24	24.7
GB687	S. Typhimurium CipR evolved (10 mL, 1.5x increase, strain 1-3)	24	24	23	23.7
GB688	S. Typhimurium CipR evolved (10 mL, 1.5x increase, strain 2-1)	24	24	25	24.3
GB689	S. Typhimurium CipR evolved (10 mL, 1.5x increase, strain 2-2)	24	24	24	24
GB690	S. Typhimurium CipR evolved (10 mL, 1.5x increase, strain 2-3)	22	23	23	22.7
GB691	S. Typhimurium CipR evolved (10 mL, 1.5x increase, strain 3-1)	25	25	25	25
GB692	S. Typhimurium CipR evolved (10 mL, 1.5x increase, strain 3-2)	25	24	24	24.3
GB693	S. Typhimurium CipR evolved (10 mL, 1.5x increase, strain 3-3)	25	25	25	25
GB900	A. baumanii CipR evolved (0.1 mL, 1.5x increase, strain 1-1)	20	20	19	19.7
GB901	A. baumanii CipR evolved (0.1 mL, 1.5x increase, strain 1-2)	18	18	18	18
GB902	A. baumanii CipR evolved (0.1 mL, 1.5x increase, strain 1-3)	19	19	19	19
GB903	A. baumanii CipR evolved (0.1 mL, 1.5x increase, strain 2-1)	20	19	20	19.7
GB904	A. baumanii CipR evolved (0.1 mL, 1.5x increase, strain 2-2)	21	20	20	20.3
GB905	A. baumanii CipR evolved (0.1 mL, 1.5x increase, strain 2-3)	20	20	20	20
GB906	A. baumanii CipR evolved (0.1 mL, 1.5x increase, strain 3-1)	19	19	20	19.3
GB907	A. baumanii CipR evolved (0.1 mL, 1.5x increase, strain 3-2)	20	20	20	20
GB908	A. baumanii CipR evolved (0.1 mL, 1.5x increase, strain 3-3)	21	20	21	20.7
GB909	A. baumanii CipR evolved (1 mL, 1.5x increase, strain 1-1)	21	21	21	21
GB910	A. baumanii CipR evolved (1 mL, 1.5x increase, strain 1-2)	20	20	21	20.3
GB911	A. baumanii CipR evolved (1 mL, 1.5x increase, strain 1-3)	22	22	22	22
GB912	A. baumanii CipR evolved (1 mL, 1.5x increase, strain 2-1)	21	20	20	20.3
GB913	A. baumanii CipR evolved (1 mL, 1.5x increase, strain 2-2)	21	20	21	20.7
GB914	A. baumanii CipR evolved (1 mL, 1.5x increase, strain 2-3)	20	20	20	20
GB915	A. baumanii CipR evolved (1 mL, 1.5x increase, strain 3-1)	21	21	21	21
GB916	A. baumanii CipR evolved (1 mL, 1.5x increase, strain 3-2)	20	20	20	20
GB917	A. baumanii CipR evolved (1 mL, 1.5x increase, strain 3-3)	18	17	19	18
GB918	A. baumanii CipR evolved (10 mL, 1.5x increase, strain 1-1)	18	19	19	18.7
GB919	A. baumanii CipR evolved (10 mL, 1.5x increase, strain 1-2)	18	19	18	18.3
GB920	A. baumanii CipR evolved (10 mL, 1.5x increase, strain 1-3)	19	19	18	18.7
GB921	A. baumanii CipR evolved (10 mL, 1.5x increase, strain 2-1)	19	19	20	19.3
GB922	A. baumanii CipR evolved (10 mL, 1.5x increase, strain 2-2)	18	19	19	18.7
GB923	A. baumanii CipR evolved (10 mL, 1.5x increase, strain 2-3)	19	19	18	18.7
GB924	A. baumanii CipR evolved (10 mL, 1.5x increase, strain 3-1)	18	18	19	18.3
GB925	A. baumanii CipR evolved (10 mL, 1.5x increase, strain 3-2)	19	19	20	19.3
GB926	A. baumanii CipR evolved (10 mL, 1.5x increase, strain 3-3)	19	20	20	19.7
GB862	S. aureus CipR evolved (0.1 mL, 1.5x increase, strain 1-1)	26	25	25	25.3
GB863	S. aureus CipR evolved (0.1 mL, 1.5x increase, strain 1-2)	25	25	24	24.7
GB864	S. aureus CipR evolved (0.1 mL, 1.5x increase, strain 1-3)	25	26	25	25.3
GB865	S. aureus CipR evolved (0.1 mL, 1.5x increase, strain 2-1)	25	25	25	25
GB866	S. aureus CipR evolved (0.1 mL, 1.5x increase, strain 2-2)	25	25	26	25.3
GB867	S. aureus CipR evolved (0.1 mL, 1.5x increase, strain 2-3)	25	25	25	25
GB868	S. aureus CipR evolved (0.1 mL, 1.5x increase, strain 3-1)	26	26	25	25.7
GB869	S. aureus CipR evolved (0.1 mL, 1.5x increase, strain 3-2)	27	28	28	27.7
GB870	S. aureus CipR evolved (0.1 mL, 1.5x increase, strain 3-3)	28	28	29	28.3
GB871	S. aureus CipR evolved (1 mL, 1.5x increase, strain 1-1)	25	25	25	25
GB872	S. aureus CipR evolved (1 mL, 1.5x increase, strain 1-2)	26	25	25	25.3
GB873	S. aureus CipR evolved (1 mL, 1.5x increase, strain 1-3)	26	24	24	24.7
GB874	S. aureus CipR evolved (1 mL, 1.5x increase, strain 2-1)	25	24	24	24.3
GB875	S. aureus CipR evolved (1 mL, 1.5x increase, strain 2-2)	23	23	24	23.3
GB876	S. aureus CipR evolved (1 mL, 1.5x increase, strain 2-3)	26	25	26	25.7
GB877	S. aureus CipR evolved (1 mL, 1.5x increase, strain 3-1)	25	25	25	25
GB878	S. aureus CipR evolved (1 mL, 1.5x increase, strain 3-2)	26	27	26	26.3
GB879	S. aureus CipR evolved (1 mL, 1.5x increase, strain 3-3)	24	25	24	24.3
GB880	S. aureus CipR evolved (10 mL, 1.5x increase, strain 1-1)	24	25	24	24.3
GB881	S. aureus CipR evolved (10 mL, 1.5x increase, strain 1-2)	25	24	24	24.3
GB882	S. aureus CipR evolved (10 mL, 1.5x increase, strain 1-3)	25	24	24	24.3
GB883	S. aureus CipR evolved (10 mL, 1.5x increase, strain 2-1)	25	25	25	25
GB884	S. aureus CipR evolved (10 mL, 1.5x increase, strain 2-2)	25	26	26	25.7
GB885	S. aureus CipR evolved (10 mL, 1.5x increase, strain 2-3)	26	27	25	26
GB886	S. aureus CipR evolved (10 mL, 1.5x increase, strain 3-1)	24	25	25	24.7
GB887	S. aureus CipR evolved (10 mL, 1.5x increase, strain 3-2)	25	24	24	24.3
GB888	S. aureus CipR evolved (10 mL, 1.5x increase, strain 3-3)	25	25	25	25
